# Supplementary material for: First Insights into the Microbiome of a Mangrove Tree Reveal Significant Differences in Taxonomic and Functional Composition among Plant and Soil Compartments
Source: Microorganisms. 2019 Nov 20;7(12):585. doi: 10.3390/microorganisms7120585 (PMC6955992; doi:10.3390/microorganisms7120585)
Supplement: Supplementary file 1 [file microorganisms-07-00585-s001.zip]

Archive with 3 entries (2 files):
- microorganisms-609193-Supplementary Materials/
- microorganisms-609193-Supplementary Materials/Microorganism-609193-Supplementary.pdf
- microorganisms-609193-Supplementary Materials/Table S1_revised.xlsx
