# Supplementary material for: First Insights into the Microbiome of a Mangrove Tree Reveal Significant Differences in Taxonomic and Functional Composition among Plant and Soil Compartments
Source: Microorganisms. 2019 Nov 20;7(12):585. doi: 10.3390/microorganisms7120585 (PMC6955992; doi:10.3390/microorganisms7120585)
Supplement: Supplementary file 1 [file microorganisms-07-00585-s001.zip › microorganisms-609193-Supplementary Materials/Table S1_revised.xlsx]

## Sheet: TableS1.1
TableTable S1.1 Information on all detected bacterial OTUs.
OTU	Rs1	Rs2	Rs3	Rs4	Rs5	Taxonomy	Repseq	FAPROTAX
Otu00002	239	390	382	200	210	Bacteria;Actinobacteria;Acidimicrobiia;Actinomarinales;uncultured;uncultured_unclassified;uncultured_unclassified;uncultured_unclassified;uncultured_unclassified;uncultured_unclassified;uncultured_unclassified;uncultured_unclassified;uncultured_unclassified;uncultured_unclassified;uncultured_unclassified;	M02696_30_000000000_C6PR2_1_2102_12258_8831_270	unassigned
Otu00003	96	246	230	314	160	Bacteria;Actinobacteria;Acidimicrobiia;Microtrichales;Ilumatobacteraceae;Ilumatobacter;uncultured_actinobacterium;uncultured_actinobacterium_unclassified;uncultured_actinobacterium_unclassified;uncultured_actinobacterium_unclassified;uncultured_actinobacterium_unclassified;uncultured_actinobacterium_unclassified;uncultured_actinobacterium_unclassified;uncultured_actinobacterium_unclassified;uncul…	M02696_30_000000000_C6PR2_1_1106_15546_7682_271	unassigned
Otu00004	16	404	29	47	19	Bacteria;Actinobacteria;Actinobacteria;Micrococcales;Promicromonosporaceae;Isoptericola;Isoptericola_halotolerans;Isoptericola_halotolerans_unclassified;Isoptericola_halotolerans_unclassified;Isoptericola_halotolerans_unclassified;Isoptericola_halotolerans_unclassified;Isoptericola_halotolerans_unclassified;Isoptericola_halotolerans_unclassified;Isoptericola_halotolerans_unclassified;Isoptericola…	M02696_33_000000000_C6PR4_1_1109_4744_11097_294	cellulolysis;xylanolysis;fermentation;aerobic_chemoheterotrophy;chemoheterotrophy;
Otu00005	63	43	122	210	143	Bacteria;Actinobacteria;Acidimicrobiia;Actinomarinales;uncultured;uncultured_bacterium;uncultured_bacterium_unclassified;uncultured_bacterium_unclassified;uncultured_bacterium_unclassified;uncultured_bacterium_unclassified;uncultured_bacterium_unclassified;uncultured_bacterium_unclassified;uncultured_bacterium_unclassified;uncultured_bacterium_unclassified;uncultured_bacterium_unclassified;	M02696_33_000000000_C6PR4_1_1101_15835_16722_294	unassigned
Otu00006	46	228	49	46	41	Bacteria;Actinobacteria;Actinobacteria;Micrococcales;Microbacteriaceae;Microbacterium;Microbacterium_schleiferi;Microbacterium_schleiferi_unclassified;Microbacterium_schleiferi_unclassified;Microbacterium_schleiferi_unclassified;Microbacterium_schleiferi_unclassified;Microbacterium_schleiferi_unclassified;Microbacterium_schleiferi_unclassified;Microbacterium_schleiferi_unclassified;Microbacterium…	M02696_30_000000000_C6PR2_1_1101_6458_15162_271	aerobic_chemoheterotrophy;chemoheterotrophy;
Otu00007	75	197	11	89	25	Bacteria;Actinobacteria;Actinobacteria;Micrococcales;Demequinaceae;Demequina;Demequina_unclassified;Demequina_unclassified;Demequina_unclassified;Demequina_unclassified;Demequina_unclassified;Demequina_unclassified;Demequina_unclassified;Demequina_unclassified;Demequina_unclassified;	M02696_30_000000000_C6PR2_1_1101_18464_11053_271	aerobic_chemoheterotrophy;chemoheterotrophy;
Otu00008	84	42	47	161	126	Bacteria;Chloroflexi;KD4-96;uncultured_bacterium;uncultured_bacterium_unclassified;uncultured_bacterium_unclassified;uncultured_bacterium_unclassified;uncultured_bacterium_unclassified;uncultured_bacterium_unclassified;uncultured_bacterium_unclassified;uncultured_bacterium_unclassified;uncultured_bacterium_unclassified;uncultured_bacterium_unclassified;uncultured_bacterium_unclassified;uncultured…	M02696_32_000000000_C6LJ9_1_2103_23233_21698_81	unassigned
Otu00009	102	1	43	57	181	Bacteria;Actinobacteria;Actinobacteria;Propionibacteriales;Propionibacteriaceae;uncultured;Gram-positive_bacterium_SOGA22;Gram-positive_bacterium_SOGA22_unclassified;Gram-positive_bacterium_SOGA22_unclassified;Gram-positive_bacterium_SOGA22_unclassified;Gram-positive_bacterium_SOGA22_unclassified;Gram-positive_bacterium_SOGA22_unclassified;Gram-positive_bacterium_SOGA22_unclassified;Gram-positive…	M02696_33_000000000_C6PR4_1_1101_21945_3540_294	unassigned
Otu00010	50	29	38	41	178	Bacteria;Chloroflexi;Anaerolineae;Caldilineales;Caldilineaceae;uncultured;uncultured_unclassified;uncultured_unclassified;uncultured_unclassified;uncultured_unclassified;uncultured_unclassified;uncultured_unclassified;uncultured_unclassified;uncultured_unclassified;uncultured_unclassified;	M02696_32_000000000_C6LJ9_1_2102_24605_19249_80	unassigned
Otu00011	22	125	16	74	59	Bacteria;Actinobacteria;Actinobacteria;Corynebacteriales;Mycobacteriaceae;Mycobacterium;Mycobacterium_unclassified;Mycobacterium_unclassified;Mycobacterium_unclassified;Mycobacterium_unclassified;Mycobacterium_unclassified;Mycobacterium_unclassified;Mycobacterium_unclassified;Mycobacterium_unclassified;Mycobacterium_unclassified;	M02696_30_000000000_C6PR2_1_1101_10847_1711_271	aerobic_chemoheterotrophy;chemoheterotrophy;
Otu00013	85	57	46	80	31	Bacteria;Actinobacteria;Actinobacteria;Corynebacteriales;Mycobacteriaceae;Mycobacterium;Mycobacterium_unclassified;Mycobacterium_unclassified;Mycobacterium_unclassified;Mycobacterium_unclassified;Mycobacterium_unclassified;Mycobacterium_unclassified;Mycobacterium_unclassified;Mycobacterium_unclassified;Mycobacterium_unclassified;	M02696_33_000000000_C6PR4_1_1102_17285_13724_294	aerobic_chemoheterotrophy;chemoheterotrophy;
Otu00014	0	211	0	0	0	Bacteria;Verrucomicrobia;Verrucomicrobiae;Chthoniobacterales;Chthoniobacteraceae;Chthoniobacteraceae_unclassified;Chthoniobacteraceae_unclassified;Chthoniobacteraceae_unclassified;Chthoniobacteraceae_unclassified;Chthoniobacteraceae_unclassified;Chthoniobacteraceae_unclassified;Chthoniobacteraceae_unclassified;Chthoniobacteraceae_unclassified;Chthoniobacteraceae_unclassified;Chthoniobacteraceae_u…	M02696_30_000000000_C6PR2_1_1101_13743_22516_271	unassigned
Otu00015	15	45	91	66	40	Bacteria;Chloroflexi;Chloroflexia;Thermomicrobiales;AKYG1722;uncultured_Chloroflexi_bacterium;uncultured_Chloroflexi_bacterium_unclassified;uncultured_Chloroflexi_bacterium_unclassified;uncultured_Chloroflexi_bacterium_unclassified;uncultured_Chloroflexi_bacterium_unclassified;uncultured_Chloroflexi_bacterium_unclassified;uncultured_Chloroflexi_bacterium_unclassified;uncultured_Chloroflexi_bacter…	M02696_30_000000000_C6PR2_1_2113_9067_10660_270	unassigned
Otu00016	69	51	26	54	50	Bacteria;Proteobacteria;Alphaproteobacteria;Rhizobiales;Methyloligellaceae;Methyloceanibacter;uncultured_bacterium;uncultured_bacterium_unclassified;uncultured_bacterium_unclassified;uncultured_bacterium_unclassified;uncultured_bacterium_unclassified;uncultured_bacterium_unclassified;uncultured_bacterium_unclassified;uncultured_bacterium_unclassified;uncultured_bacterium_unclassified;	M02696_33_000000000_C6PR4_1_1102_8147_18366_294	unassigned
Otu00017	45	11	55	65	54	Bacteria;Proteobacteria;Gammaproteobacteria;Steroidobacterales;Woeseiaceae;Woeseia;uncultured_bacterium;uncultured_bacterium_unclassified;uncultured_bacterium_unclassified;uncultured_bacterium_unclassified;uncultured_bacterium_unclassified;uncultured_bacterium_unclassified;uncultured_bacterium_unclassified;uncultured_bacterium_unclassified;uncultured_bacterium_unclassified;	M02696_33_000000000_C6PR4_1_1110_8587_9659_294	unassigned
Otu00018	53	76	40	31	10	Bacteria;Planctomycetes;Planctomycetacia;Pirellulales;Pirellulaceae;Bythopirellula;uncultured_bacterium;uncultured_bacterium_unclassified;uncultured_bacterium_unclassified;uncultured_bacterium_unclassified;uncultured_bacterium_unclassified;uncultured_bacterium_unclassified;uncultured_bacterium_unclassified;uncultured_bacterium_unclassified;uncultured_bacterium_unclassified;	M02696_30_000000000_C6PR2_1_1101_26443_7191_271	unassigned
Otu00019	16	13	69	79	38	Bacteria;Proteobacteria;Alphaproteobacteria;Rhodobacterales;Rhodobacteraceae;Ruegeria;uncultured_alpha_proteobacterium;uncultured_alpha_proteobacterium_unclassified;uncultured_alpha_proteobacterium_unclassified;uncultured_alpha_proteobacterium_unclassified;uncultured_alpha_proteobacterium_unclassified;uncultured_alpha_proteobacterium_unclassified;uncultured_alpha_proteobacterium_unclassified;uncu…	M02696_33_000000000_C6PR4_1_1102_3731_13847_294	aerobic_chemoheterotrophy;chemoheterotrophy;
Otu00020	62	17	30	32	58	Bacteria;Proteobacteria;Alphaproteobacteria;Rhizobiales;Hyphomicrobiaceae;Filomicrobium;uncultured_alpha_proteobacterium;uncultured_alpha_proteobacterium_unclassified;uncultured_alpha_proteobacterium_unclassified;uncultured_alpha_proteobacterium_unclassified;uncultured_alpha_proteobacterium_unclassified;uncultured_alpha_proteobacterium_unclassified;uncultured_alpha_proteobacterium_unclassified;un…	M02696_33_000000000_C6PR4_1_1106_19142_2335_294	aerobic_chemoheterotrophy;chemoheterotrophy;
Otu00021	23	64	33	41	34	Bacteria;Actinobacteria;Nitriliruptoria;Nitriliruptorales;Nitriliruptoraceae;Nitriliruptoraceae_unclassified;Nitriliruptoraceae_unclassified;Nitriliruptoraceae_unclassified;Nitriliruptoraceae_unclassified;Nitriliruptoraceae_unclassified;Nitriliruptoraceae_unclassified;Nitriliruptoraceae_unclassified;Nitriliruptoraceae_unclassified;Nitriliruptoraceae_unclassified;Nitriliruptoraceae_unclassified;	M02696_32_000000000_C6LJ9_1_1101_19603_22433_80	unassigned
Otu00022	13	1	43	52	94	Bacteria;Proteobacteria;Deltaproteobacteria;Myxococcales;Sandaracinaceae;uncultured;uncultured_delta_proteobacterium;uncultured_delta_proteobacterium_unclassified;uncultured_delta_proteobacterium_unclassified;uncultured_delta_proteobacterium_unclassified;uncultured_delta_proteobacterium_unclassified;uncultured_delta_proteobacterium_unclassified;uncultured_delta_proteobacterium_unclassified;uncult…	M02696_33_000000000_C6PR4_1_2105_24406_9872_294	unassigned
Otu00023	42	31	46	17	51	Bacteria;Proteobacteria;Alphaproteobacteria;Rhizobiales;Rhizobiaceae;Oricola;Oricola_unclassified;Oricola_unclassified;Oricola_unclassified;Oricola_unclassified;Oricola_unclassified;Oricola_unclassified;Oricola_unclassified;Oricola_unclassified;Oricola_unclassified;	M02696_33_000000000_C6PR4_1_1103_13017_9949_294	unassigned
Otu00024	15	51	24	56	24	Bacteria;Proteobacteria;Alphaproteobacteria;Rhodobacterales;Rhodobacteraceae;Silicimonas;Silicimonas_unclassified;Silicimonas_unclassified;Silicimonas_unclassified;Silicimonas_unclassified;Silicimonas_unclassified;Silicimonas_unclassified;Silicimonas_unclassified;Silicimonas_unclassified;Silicimonas_unclassified;	M02696_30_000000000_C6PR2_1_1101_9426_25080_271	unassigned
Otu00025	44	41	27	28	34	Bacteria;Actinobacteria;Acidimicrobiia;Actinomarinales;uncultured;uncultured_actinobacterium;uncultured_actinobacterium_unclassified;uncultured_actinobacterium_unclassified;uncultured_actinobacterium_unclassified;uncultured_actinobacterium_unclassified;uncultured_actinobacterium_unclassified;uncultured_actinobacterium_unclassified;uncultured_actinobacterium_unclassified;uncultured_actinobacterium…	M02696_33_000000000_C6PR4_1_1102_18327_7690_294	unassigned
Otu00026	19	27	52	50	25	Bacteria;Proteobacteria;Gammaproteobacteria;Steroidobacterales;Woeseiaceae;Woeseia;uncultured_bacterium;uncultured_bacterium_unclassified;uncultured_bacterium_unclassified;uncultured_bacterium_unclassified;uncultured_bacterium_unclassified;uncultured_bacterium_unclassified;uncultured_bacterium_unclassified;uncultured_bacterium_unclassified;uncultured_bacterium_unclassified;	M02696_30_000000000_C6PR2_1_1107_20876_2571_271	unassigned
Otu00027	115	4	5	20	14	Bacteria;Chloroflexi;Anaerolineae;uncultured;uncultured_bacterium;uncultured_bacterium_unclassified;uncultured_bacterium_unclassified;uncultured_bacterium_unclassified;uncultured_bacterium_unclassified;uncultured_bacterium_unclassified;uncultured_bacterium_unclassified;uncultured_bacterium_unclassified;uncultured_bacterium_unclassified;uncultured_bacterium_unclassified;uncultured_bacterium_unclas…	M02696_33_000000000_C6PR4_1_1102_17997_19325_294	unassigned
Otu00028	9	67	20	39	11	Bacteria;Actinobacteria;Acidimicrobiia;Microtrichales;uncultured;uncultured_Acidimicrobiales_bacterium;uncultured_Acidimicrobiales_bacterium_unclassified;uncultured_Acidimicrobiales_bacterium_unclassified;uncultured_Acidimicrobiales_bacterium_unclassified;uncultured_Acidimicrobiales_bacterium_unclassified;uncultured_Acidimicrobiales_bacterium_unclassified;uncultured_Acidimicrobiales_bacterium_unc…	M02696_32_000000000_C6LJ9_1_1107_27033_12467_80	unassigned
Otu00029	15	45	14	59	21	Bacteria;Proteobacteria;Alphaproteobacteria;Rhizobiales;Rhizobiaceae;uncultured;uncultured_unclassified;uncultured_unclassified;uncultured_unclassified;uncultured_unclassified;uncultured_unclassified;uncultured_unclassified;uncultured_unclassified;uncultured_unclassified;uncultured_unclassified;	M02696_33_000000000_C6PR4_1_2103_19991_10195_294	unassigned
Otu00030	13	22	57	21	37	Bacteria;Proteobacteria;Alphaproteobacteria;uncultured;uncultured_Rhodobacteraceae_bacterium;uncultured_Rhodobacteraceae_bacterium_unclassified;uncultured_Rhodobacteraceae_bacterium_unclassified;uncultured_Rhodobacteraceae_bacterium_unclassified;uncultured_Rhodobacteraceae_bacterium_unclassified;uncultured_Rhodobacteraceae_bacterium_unclassified;uncultured_Rhodobacteraceae_bacterium_unclassified;…	M02696_33_000000000_C6PR4_1_2102_11483_12999_294	unassigned
Otu00031	10	47	28	29	30	Bacteria;Planctomycetes;Planctomycetacia;Pirellulales;Pirellulaceae;Pir4_lineage;planctomycete_DDSe3021;planctomycete_DDSe3021_unclassified;planctomycete_DDSe3021_unclassified;planctomycete_DDSe3021_unclassified;planctomycete_DDSe3021_unclassified;planctomycete_DDSe3021_unclassified;planctomycete_DDSe3021_unclassified;planctomycete_DDSe3021_unclassified;planctomycete_DDSe3021_unclassified;	M02696_30_000000000_C6PR2_1_1103_13259_12878_271	unassigned
Otu00032	20	0	8	25	98	Bacteria;Proteobacteria;Gammaproteobacteria;Chromatiales;Chromatiaceae;Chromatiaceae_unclassified;Chromatiaceae_unclassified;Chromatiaceae_unclassified;Chromatiaceae_unclassified;Chromatiaceae_unclassified;Chromatiaceae_unclassified;Chromatiaceae_unclassified;Chromatiaceae_unclassified;Chromatiaceae_unclassified;Chromatiaceae_unclassified;	M02696_32_000000000_C6LJ9_1_1102_15716_24060_82	unassigned
Otu00033	51	7	19	27	36	Bacteria;Actinobacteria;Acidimicrobiia;Actinomarinales;uncultured;uncultured_Actinomycetales_bacterium;uncultured_Actinomycetales_bacterium_unclassified;uncultured_Actinomycetales_bacterium_unclassified;uncultured_Actinomycetales_bacterium_unclassified;uncultured_Actinomycetales_bacterium_unclassified;uncultured_Actinomycetales_bacterium_unclassified;uncultured_Actinomycetales_bacterium_unclassif…	M02696_30_000000000_C6PR2_1_1110_21973_12433_271	unassigned
Otu00034	4	43	19	53	14	Bacteria;Planctomycetes;Planctomycetacia;Pirellulales;Pirellulaceae;Bythopirellula;uncultured_bacterium;uncultured_bacterium_unclassified;uncultured_bacterium_unclassified;uncultured_bacterium_unclassified;uncultured_bacterium_unclassified;uncultured_bacterium_unclassified;uncultured_bacterium_unclassified;uncultured_bacterium_unclassified;uncultured_bacterium_unclassified;	M02696_32_000000000_C6LJ9_1_2103_13505_15440_80	unassigned
Otu00035	46	75	4	3	3	Bacteria;Proteobacteria;Gammaproteobacteria;Oceanospirillales;Halomonadaceae;Salinicola;Salinicola_unclassified;Salinicola_unclassified;Salinicola_unclassified;Salinicola_unclassified;Salinicola_unclassified;Salinicola_unclassified;Salinicola_unclassified;Salinicola_unclassified;Salinicola_unclassified;	M02696_30_000000000_C6PR2_1_1102_23755_23137_271	aerobic_chemoheterotrophy;chemoheterotrophy;
Otu00036	4	26	26	63	17	Bacteria;Proteobacteria;Alphaproteobacteria;Rhizobiales;Rhizobiales_unclassified;Rhizobiales_unclassified;Rhizobiales_unclassified;Rhizobiales_unclassified;Rhizobiales_unclassified;Rhizobiales_unclassified;Rhizobiales_unclassified;Rhizobiales_unclassified;Rhizobiales_unclassified;Rhizobiales_unclassified;Rhizobiales_unclassified;	M02696_30_000000000_C6PR2_1_2101_13422_12155_270	unassigned
Otu00037	32	51	13	13	7	Bacteria;Planctomycetes;Planctomycetacia;Pirellulales;Pirellulaceae;Blastopirellula;Pirellula_sp.;Pirellula_sp._unclassified;Pirellula_sp._unclassified;Pirellula_sp._unclassified;Pirellula_sp._unclassified;Pirellula_sp._unclassified;Pirellula_sp._unclassified;Pirellula_sp._unclassified;Pirellula_sp._unclassified;	M02696_33_000000000_C6PR4_1_1102_15452_11207_294	unassigned
Otu00038	84	2	11	15	5	Bacteria;Proteobacteria;Gammaproteobacteria;Ectothiorhodospirales;Ectothiorhodospiraceae;Thiogranum;Thiogranum_unclassified;Thiogranum_unclassified;Thiogranum_unclassified;Thiogranum_unclassified;Thiogranum_unclassified;Thiogranum_unclassified;Thiogranum_unclassified;Thiogranum_unclassified;Thiogranum_unclassified;	M02696_33_000000000_C6PR4_1_2105_22904_12070_294	unassigned
Otu00039	10	47	12	26	2	Bacteria;Proteobacteria;Alphaproteobacteria;Rhodobacterales;Rhodobacteraceae;Amaricoccus;Amaricoccus_unclassified;Amaricoccus_unclassified;Amaricoccus_unclassified;Amaricoccus_unclassified;Amaricoccus_unclassified;Amaricoccus_unclassified;Amaricoccus_unclassified;Amaricoccus_unclassified;Amaricoccus_unclassified;	M02696_30_000000000_C6PR2_1_1104_10358_22017_271	aerobic_chemoheterotrophy;chemoheterotrophy;
Otu00040	5	6	58	23	29	Bacteria;Proteobacteria;Gammaproteobacteria;Cellvibrionales;Microbulbiferaceae;Microbulbifer;Microbulbifer_sp._GB02-2B;Microbulbifer_sp._GB02-2B_unclassified;Microbulbifer_sp._GB02-2B_unclassified;Microbulbifer_sp._GB02-2B_unclassified;Microbulbifer_sp._GB02-2B_unclassified;Microbulbifer_sp._GB02-2B_unclassified;Microbulbifer_sp._GB02-2B_unclassified;Microbulbifer_sp._GB02-2B_unclassified;Microbu…	M02696_33_000000000_C6PR4_1_1102_9809_5626_294	unassigned
Otu00041	18	13	27	23	36	Bacteria;Actinobacteria;Actinobacteria;Micrococcales;Intrasporangiaceae;Intrasporangiaceae_unclassified;Intrasporangiaceae_unclassified;Intrasporangiaceae_unclassified;Intrasporangiaceae_unclassified;Intrasporangiaceae_unclassified;Intrasporangiaceae_unclassified;Intrasporangiaceae_unclassified;Intrasporangiaceae_unclassified;Intrasporangiaceae_unclassified;Intrasporangiaceae_unclassified;	M02696_33_000000000_C6PR4_1_1116_11154_8290_294	unassigned
Otu00042	14	19	34	22	28	Bacteria;Planctomycetes;Planctomycetacia;Planctomycetales;Rubinisphaeraceae;Planctomicrobium;uncultured_bacterium;uncultured_bacterium_unclassified;uncultured_bacterium_unclassified;uncultured_bacterium_unclassified;uncultured_bacterium_unclassified;uncultured_bacterium_unclassified;uncultured_bacterium_unclassified;uncultured_bacterium_unclassified;uncultured_bacterium_unclassified;	M02696_33_000000000_C6PR4_1_1101_3833_16085_294	unassigned
Otu00043	18	5	38	17	32	Bacteria;Chloroflexi;Anaerolineae;SBR1031;anaerobic_digester_metagenome;anaerobic_digester_metagenome_unclassified;anaerobic_digester_metagenome_unclassified;anaerobic_digester_metagenome_unclassified;anaerobic_digester_metagenome_unclassified;anaerobic_digester_metagenome_unclassified;anaerobic_digester_metagenome_unclassified;anaerobic_digester_metagenome_unclassified;anaerobic_digester_metagen…	M02696_33_000000000_C6PR4_1_1102_9101_14000_294	unassigned
Otu00044	22	12	33	12	32	Bacteria;Proteobacteria;Alphaproteobacteria;Rhodobacterales;Rhodobacteraceae;Rhodobacteraceae_unclassified;Rhodobacteraceae_unclassified;Rhodobacteraceae_unclassified;Rhodobacteraceae_unclassified;Rhodobacteraceae_unclassified;Rhodobacteraceae_unclassified;Rhodobacteraceae_unclassified;Rhodobacteraceae_unclassified;Rhodobacteraceae_unclassified;Rhodobacteraceae_unclassified;	M02696_32_000000000_C6LJ9_1_1103_11132_20029_80	unassigned
Otu00045	35	12	11	22	26	Bacteria;Proteobacteria;Deltaproteobacteria;Myxococcales;Sandaracinaceae;uncultured;uncultured_unclassified;uncultured_unclassified;uncultured_unclassified;uncultured_unclassified;uncultured_unclassified;uncultured_unclassified;uncultured_unclassified;uncultured_unclassified;uncultured_unclassified;	M02696_33_000000000_C6PR4_1_1105_13589_16494_294	unassigned
Otu00046	6	23	8	37	27	Bacteria;Proteobacteria;Alphaproteobacteria;Rhodobacterales;Rhodobacteraceae;Rhodobacteraceae_unclassified;Rhodobacteraceae_unclassified;Rhodobacteraceae_unclassified;Rhodobacteraceae_unclassified;Rhodobacteraceae_unclassified;Rhodobacteraceae_unclassified;Rhodobacteraceae_unclassified;Rhodobacteraceae_unclassified;Rhodobacteraceae_unclassified;Rhodobacteraceae_unclassified;	M02696_33_000000000_C6PR4_1_1111_6605_10625_294	unassigned
Otu00047	17	34	10	21	18	Bacteria;Proteobacteria;Alphaproteobacteria;Sphingomonadales;Sphingomonadaceae;Sphingomonadaceae_unclassified;Sphingomonadaceae_unclassified;Sphingomonadaceae_unclassified;Sphingomonadaceae_unclassified;Sphingomonadaceae_unclassified;Sphingomonadaceae_unclassified;Sphingomonadaceae_unclassified;Sphingomonadaceae_unclassified;Sphingomonadaceae_unclassified;Sphingomonadaceae_unclassified;	M02696_33_000000000_C6PR4_1_1107_14937_14296_294	aerobic_chemoheterotrophy;chemoheterotrophy;
Otu00048	37	25	15	8	13	Bacteria;Proteobacteria;Alphaproteobacteria;Rhizobiales;Hyphomicrobiaceae;uncultured;uncultured_bacterium;uncultured_bacterium_unclassified;uncultured_bacterium_unclassified;uncultured_bacterium_unclassified;uncultured_bacterium_unclassified;uncultured_bacterium_unclassified;uncultured_bacterium_unclassified;uncultured_bacterium_unclassified;uncultured_bacterium_unclassified;	M02696_30_000000000_C6PR2_1_1108_9054_8115_271	unassigned
Otu00049	13	16	21	16	34	Bacteria;Actinobacteria;Nitriliruptoria;Nitriliruptorales;Nitriliruptoraceae;Nitriliruptoraceae_unclassified;Nitriliruptoraceae_unclassified;Nitriliruptoraceae_unclassified;Nitriliruptoraceae_unclassified;Nitriliruptoraceae_unclassified;Nitriliruptoraceae_unclassified;Nitriliruptoraceae_unclassified;Nitriliruptoraceae_unclassified;Nitriliruptoraceae_unclassified;Nitriliruptoraceae_unclassified;	M02696_32_000000000_C6LJ9_1_1113_20441_11419_81	unassigned
Otu00050	11	27	20	27	7	Bacteria;Planctomycetes;Planctomycetacia;Planctomycetales;Gimesiaceae;uncultured;uncultured_planctomycete;uncultured_planctomycete_unclassified;uncultured_planctomycete_unclassified;uncultured_planctomycete_unclassified;uncultured_planctomycete_unclassified;uncultured_planctomycete_unclassified;uncultured_planctomycete_unclassified;uncultured_planctomycete_unclassified;uncultured_planctomycete_un…	M02696_30_000000000_C6PR2_1_1105_15171_3931_271	unassigned
Otu00051	11	4	55	16	17	Bacteria;Proteobacteria;Alphaproteobacteria;Tistrellales;Geminicoccaceae;Candidatus_Alysiosphaera;uncultured_alpha_proteobacterium;uncultured_alpha_proteobacterium_unclassified;uncultured_alpha_proteobacterium_unclassified;uncultured_alpha_proteobacterium_unclassified;uncultured_alpha_proteobacterium_unclassified;uncultured_alpha_proteobacterium_unclassified;uncultured_alpha_proteobacterium_uncla…	M02696_33_000000000_C6PR4_1_1112_24372_7096_294	unassigned
Otu00052	13	6	22	37	16	Bacteria;Acidobacteria;Subgroup_17;uncultured_bacterium;uncultured_bacterium_unclassified;uncultured_bacterium_unclassified;uncultured_bacterium_unclassified;uncultured_bacterium_unclassified;uncultured_bacterium_unclassified;uncultured_bacterium_unclassified;uncultured_bacterium_unclassified;uncultured_bacterium_unclassified;uncultured_bacterium_unclassified;uncultured_bacterium_unclassified;unc…	M02696_30_000000000_C6PR2_1_1115_4222_18478_271	unassigned
Otu00053	5	37	18	20	11	Bacteria;Proteobacteria;Alphaproteobacteria;Rhodobacterales;Rhodobacteraceae;Oceanicola_sp._BGMRC02054;Oceanicola_sp._BGMRC02054_unclassified;Oceanicola_sp._BGMRC02054_unclassified;Oceanicola_sp._BGMRC02054_unclassified;Oceanicola_sp._BGMRC02054_unclassified;Oceanicola_sp._BGMRC02054_unclassified;Oceanicola_sp._BGMRC02054_unclassified;Oceanicola_sp._BGMRC02054_unclassified;Oceanicola_sp._BGMRC020…	M02696_32_000000000_C6LJ9_1_1117_22292_20265_81	unassigned
Otu00054	65	0	2	6	20	Bacteria;Chloroflexi;Anaerolineae;uncultured;uncultured_bacterium;uncultured_bacterium_unclassified;uncultured_bacterium_unclassified;uncultured_bacterium_unclassified;uncultured_bacterium_unclassified;uncultured_bacterium_unclassified;uncultured_bacterium_unclassified;uncultured_bacterium_unclassified;uncultured_bacterium_unclassified;uncultured_bacterium_unclassified;uncultured_bacterium_unclas…	M02696_33_000000000_C6PR4_1_1101_10640_10987_294	unassigned
Otu00055	32	17	19	8	14	Bacteria;Firmicutes;Clostridia;Clostridiales;Peptostreptococcaceae;Romboutsia;Romboutsia_unclassified;Romboutsia_unclassified;Romboutsia_unclassified;Romboutsia_unclassified;Romboutsia_unclassified;Romboutsia_unclassified;Romboutsia_unclassified;Romboutsia_unclassified;Romboutsia_unclassified;	M02696_33_000000000_C6PR4_1_2115_24473_21799_294	fermentation;chemoheterotrophy;
Otu00056	15	10	16	24	21	Bacteria;Planctomycetes;Planctomycetacia;Planctomycetales;Gimesiaceae;uncultured;planctomycete_DDSW1318;planctomycete_DDSW1318_unclassified;planctomycete_DDSW1318_unclassified;planctomycete_DDSW1318_unclassified;planctomycete_DDSW1318_unclassified;planctomycete_DDSW1318_unclassified;planctomycete_DDSW1318_unclassified;planctomycete_DDSW1318_unclassified;planctomycete_DDSW1318_unclassified;	M02696_30_000000000_C6PR2_1_1101_6145_21601_271	unassigned
Otu00057	7	27	12	19	10	Bacteria;Planctomycetes;Planctomycetacia;Pirellulales;Pirellulaceae;Pir4_lineage;planctomycete_DDSe3016;planctomycete_DDSe3016_unclassified;planctomycete_DDSe3016_unclassified;planctomycete_DDSe3016_unclassified;planctomycete_DDSe3016_unclassified;planctomycete_DDSe3016_unclassified;planctomycete_DDSe3016_unclassified;planctomycete_DDSe3016_unclassified;planctomycete_DDSe3016_unclassified;	M02696_30_000000000_C6PR2_1_1109_17986_4600_271	unassigned
Otu00058	26	16	18	23	7	Bacteria;Planctomycetes;Planctomycetacia;Pirellulales;Pirellulaceae;Pir4_lineage;uncultured_bacterium;uncultured_bacterium_unclassified;uncultured_bacterium_unclassified;uncultured_bacterium_unclassified;uncultured_bacterium_unclassified;uncultured_bacterium_unclassified;uncultured_bacterium_unclassified;uncultured_bacterium_unclassified;uncultured_bacterium_unclassified;	M02696_33_000000000_C6PR4_1_1101_5184_9873_294	unassigned
Otu00059	5	13	41	22	2	Bacteria;Acidobacteria;Subgroup_9;uncultured_bacterium;uncultured_bacterium_unclassified;uncultured_bacterium_unclassified;uncultured_bacterium_unclassified;uncultured_bacterium_unclassified;uncultured_bacterium_unclassified;uncultured_bacterium_unclassified;uncultured_bacterium_unclassified;uncultured_bacterium_unclassified;uncultured_bacterium_unclassified;uncultured_bacterium_unclassified;uncu…	M02696_33_000000000_C6PR4_1_1106_22386_10593_294	unassigned
Otu00060	35	26	10	6	6	Bacteria;Acidobacteria;Subgroup_17;uncultured_bacterium;uncultured_bacterium_unclassified;uncultured_bacterium_unclassified;uncultured_bacterium_unclassified;uncultured_bacterium_unclassified;uncultured_bacterium_unclassified;uncultured_bacterium_unclassified;uncultured_bacterium_unclassified;uncultured_bacterium_unclassified;uncultured_bacterium_unclassified;uncultured_bacterium_unclassified;unc…	M02696_33_000000000_C6PR4_1_1104_15401_12979_294	unassigned
Otu00061	4	7	5	56	10	Bacteria;Chloroflexi;Anaerolineae;SBR1031;metagenome;metagenome_unclassified;metagenome_unclassified;metagenome_unclassified;metagenome_unclassified;metagenome_unclassified;metagenome_unclassified;metagenome_unclassified;metagenome_unclassified;metagenome_unclassified;metagenome_unclassified;	M02696_32_000000000_C6LJ9_1_1105_11904_9495_80	unassigned
Otu00062	24	10	12	18	15	Bacteria;Actinobacteria;Acidimicrobiia;Microtrichales;Microtrichaceae;Sva0996_marine_group;Sva0996_marine_group_unclassified;Sva0996_marine_group_unclassified;Sva0996_marine_group_unclassified;Sva0996_marine_group_unclassified;Sva0996_marine_group_unclassified;Sva0996_marine_group_unclassified;Sva0996_marine_group_unclassified;Sva0996_marine_group_unclassified;Sva0996_marine_group_unclassified;	M02696_30_000000000_C6PR2_1_1104_12817_18362_271	unassigned
Otu00063	11	13	29	14	6	Bacteria;Proteobacteria;Gammaproteobacteria;Steroidobacterales;Woeseiaceae;Woeseia;uncultured_gamma_proteobacterium;uncultured_gamma_proteobacterium_unclassified;uncultured_gamma_proteobacterium_unclassified;uncultured_gamma_proteobacterium_unclassified;uncultured_gamma_proteobacterium_unclassified;uncultured_gamma_proteobacterium_unclassified;uncultured_gamma_proteobacterium_unclassified;uncultu…	M02696_30_000000000_C6PR2_1_1105_10106_8519_271	unassigned
Otu00064	12	2	5	13	55	Bacteria;Chloroflexi;Anaerolineae;Caldilineales;Caldilineaceae;uncultured;uncultured_Caldilinea_sp.;uncultured_Caldilinea_sp._unclassified;uncultured_Caldilinea_sp._unclassified;uncultured_Caldilinea_sp._unclassified;uncultured_Caldilinea_sp._unclassified;uncultured_Caldilinea_sp._unclassified;uncultured_Caldilinea_sp._unclassified;uncultured_Caldilinea_sp._unclassified;uncultured_Caldilinea_sp._…	M02696_33_000000000_C6PR4_1_1110_6334_17510_294	unassigned
Otu00065	4	26	3	21	19	Bacteria;Proteobacteria;Alphaproteobacteria;Rhodobacterales;Rhodobacteraceae;Pseudooceanicola;Pseudooceanicola_unclassified;Pseudooceanicola_unclassified;Pseudooceanicola_unclassified;Pseudooceanicola_unclassified;Pseudooceanicola_unclassified;Pseudooceanicola_unclassified;Pseudooceanicola_unclassified;Pseudooceanicola_unclassified;Pseudooceanicola_unclassified;	M02696_32_000000000_C6LJ9_1_1101_12016_18752_80	unassigned
Otu00066	1	26	12	22	11	Bacteria;Proteobacteria;Alphaproteobacteria;Rhizobiales;Rhizobiales_Incertae_Sedis;Bauldia;uncultured_bacterium;uncultured_bacterium_unclassified;uncultured_bacterium_unclassified;uncultured_bacterium_unclassified;uncultured_bacterium_unclassified;uncultured_bacterium_unclassified;uncultured_bacterium_unclassified;uncultured_bacterium_unclassified;uncultured_bacterium_unclassified;	M02696_30_000000000_C6PR2_1_1103_27499_11578_271	unassigned
Otu00067	7	0	5	13	58	Bacteria;Proteobacteria;Gammaproteobacteria;Chromatiales;Chromatiaceae;Halochromatium;Halochromatium_unclassified;Halochromatium_unclassified;Halochromatium_unclassified;Halochromatium_unclassified;Halochromatium_unclassified;Halochromatium_unclassified;Halochromatium_unclassified;Halochromatium_unclassified;Halochromatium_unclassified;	M02696_32_000000000_C6LJ9_1_1114_9711_4956_82	anoxygenic_photoautotrophy_S_oxidizing;anoxygenic_photoautotrophy;photoautotrophy;phototrophy;
Otu00068	9	31	6	20	4	Bacteria;Planctomycetes;Planctomycetacia;Pirellulales;Pirellulaceae;Pir4_lineage;Pir4_lineage_unclassified;Pir4_lineage_unclassified;Pir4_lineage_unclassified;Pir4_lineage_unclassified;Pir4_lineage_unclassified;Pir4_lineage_unclassified;Pir4_lineage_unclassified;Pir4_lineage_unclassified;Pir4_lineage_unclassified;	M02696_30_000000000_C6PR2_1_1102_17589_20684_271	unassigned
Otu00069	4	3	15	26	28	Bacteria;Chloroflexi;Anaerolineae;Caldilineales;Caldilineaceae;uncultured;uncultured_bacterium;uncultured_bacterium_unclassified;uncultured_bacterium_unclassified;uncultured_bacterium_unclassified;uncultured_bacterium_unclassified;uncultured_bacterium_unclassified;uncultured_bacterium_unclassified;uncultured_bacterium_unclassified;uncultured_bacterium_unclassified;	M02696_33_000000000_C6PR4_1_1103_11407_15467_294	unassigned
Otu00070	17	22	2	21	16	Bacteria;Bacteroidetes;Bacteroidia;Flavobacteriales;Flavobacteriaceae;Muricauda;Muricauda_aquimarina;Muricauda_aquimarina_unclassified;Muricauda_aquimarina_unclassified;Muricauda_aquimarina_unclassified;Muricauda_aquimarina_unclassified;Muricauda_aquimarina_unclassified;Muricauda_aquimarina_unclassified;Muricauda_aquimarina_unclassified;Muricauda_aquimarina_unclassified;	M02696_30_000000000_C6PR2_1_1104_16822_10007_271	fermentation;aerobic_chemoheterotrophy;chemoheterotrophy;
Otu00071	4	13	36	7	7	Bacteria;Planctomycetes;Planctomycetacia;Pirellulales;Pirellulaceae;Blastopirellula;Blastopirellula_unclassified;Blastopirellula_unclassified;Blastopirellula_unclassified;Blastopirellula_unclassified;Blastopirellula_unclassified;Blastopirellula_unclassified;Blastopirellula_unclassified;Blastopirellula_unclassified;Blastopirellula_unclassified;	M02696_30_000000000_C6PR2_1_1111_26725_20267_271	unassigned
Otu00072	12	15	30	10	4	Bacteria;Actinobacteria;Acidimicrobiia;Actinomarinales;uncultured;uncultured_Actinomycetales_bacterium;uncultured_Actinomycetales_bacterium_unclassified;uncultured_Actinomycetales_bacterium_unclassified;uncultured_Actinomycetales_bacterium_unclassified;uncultured_Actinomycetales_bacterium_unclassified;uncultured_Actinomycetales_bacterium_unclassified;uncultured_Actinomycetales_bacterium_unclassif…	M02696_30_000000000_C6PR2_1_1112_19162_24123_273	unassigned
Otu00073	15	18	11	14	13	Bacteria;Proteobacteria;Alphaproteobacteria;Rhodobacterales;Rhodobacteraceae;Rhodobacteraceae_unclassified;Rhodobacteraceae_unclassified;Rhodobacteraceae_unclassified;Rhodobacteraceae_unclassified;Rhodobacteraceae_unclassified;Rhodobacteraceae_unclassified;Rhodobacteraceae_unclassified;Rhodobacteraceae_unclassified;Rhodobacteraceae_unclassified;Rhodobacteraceae_unclassified;	M02696_33_000000000_C6PR4_1_1103_13643_17992_294	unassigned
Otu00074	32	1	24	10	4	Bacteria;Deinococcus-Thermus;Deinococci;Deinococcales;Trueperaceae;Truepera;uncultured_microorganism;uncultured_microorganism_unclassified;uncultured_microorganism_unclassified;uncultured_microorganism_unclassified;uncultured_microorganism_unclassified;uncultured_microorganism_unclassified;uncultured_microorganism_unclassified;uncultured_microorganism_unclassified;uncultured_microorganism_unclass…	M02696_33_000000000_C6PR4_1_1101_19801_12343_294	unassigned
Otu00075	10	3	10	19	35	Bacteria;Planctomycetes;Planctomycetacia;Pirellulales;Pirellulaceae;Rhodopirellula;uncultured_organism;uncultured_organism_unclassified;uncultured_organism_unclassified;uncultured_organism_unclassified;uncultured_organism_unclassified;uncultured_organism_unclassified;uncultured_organism_unclassified;uncultured_organism_unclassified;uncultured_organism_unclassified;	M02696_33_000000000_C6PR4_1_1111_6439_8424_294	unassigned
Otu00076	3	37	9	13	6	Bacteria;Actinobacteria;Acidimicrobiia;Microtrichales;Iamiaceae;Iamia;metagenome;metagenome_unclassified;metagenome_unclassified;metagenome_unclassified;metagenome_unclassified;metagenome_unclassified;metagenome_unclassified;metagenome_unclassified;metagenome_unclassified;	M02696_30_000000000_C6PR2_1_2109_24981_13867_270	unassigned
Otu00077	8	44	7	2	7	Bacteria;Proteobacteria;Gammaproteobacteria;Pseudomonadales;Pseudomonadaceae;Pseudomonas;Pseudomonas_unclassified;Pseudomonas_unclassified;Pseudomonas_unclassified;Pseudomonas_unclassified;Pseudomonas_unclassified;Pseudomonas_unclassified;Pseudomonas_unclassified;Pseudomonas_unclassified;Pseudomonas_unclassified;	M02696_33_000000000_C6PR4_1_2114_24536_19994_294	aerobic_chemoheterotrophy;chemoheterotrophy;
Otu00078	15	7	5	7	38	Bacteria;Firmicutes;Bacilli;Bacillales;Bacillaceae;Halobacillus;Halobacillus_trueperi;Halobacillus_trueperi_unclassified;Halobacillus_trueperi_unclassified;Halobacillus_trueperi_unclassified;Halobacillus_trueperi_unclassified;Halobacillus_trueperi_unclassified;Halobacillus_trueperi_unclassified;Halobacillus_trueperi_unclassified;Halobacillus_trueperi_unclassified;	M02696_33_000000000_C6PR4_1_1101_15624_20339_294	unassigned
Otu00079	54	2	5	2	9	Bacteria;Bacteroidetes;Bacteroidia;Flavobacteriales;Flavobacteriaceae;Robiginitalea;uncultured_Bacteroidetes_bacterium;uncultured_Bacteroidetes_bacterium_unclassified;uncultured_Bacteroidetes_bacterium_unclassified;uncultured_Bacteroidetes_bacterium_unclassified;uncultured_Bacteroidetes_bacterium_unclassified;uncultured_Bacteroidetes_bacterium_unclassified;uncultured_Bacteroidetes_bacterium_uncla…	M02696_33_000000000_C6PR4_1_1103_15557_11276_294	aerobic_chemoheterotrophy;chemoheterotrophy;
Otu00080	10	5	13	22	21	Bacteria;Chloroflexi;JG30-KF-CM66;JG30-KF-CM66_unclassified;JG30-KF-CM66_unclassified;JG30-KF-CM66_unclassified;JG30-KF-CM66_unclassified;JG30-KF-CM66_unclassified;JG30-KF-CM66_unclassified;JG30-KF-CM66_unclassified;JG30-KF-CM66_unclassified;JG30-KF-CM66_unclassified;JG30-KF-CM66_unclassified;JG30-KF-CM66_unclassified;JG30-KF-CM66_unclassified;	M02696_33_000000000_C6PR4_1_1104_21363_20315_294	unassigned
Otu00081	1	10	24	19	10	Bacteria;Actinobacteria;Acidimicrobiia;Microtrichales;uncultured;uncultured_actinobacterium;uncultured_actinobacterium_unclassified;uncultured_actinobacterium_unclassified;uncultured_actinobacterium_unclassified;uncultured_actinobacterium_unclassified;uncultured_actinobacterium_unclassified;uncultured_actinobacterium_unclassified;uncultured_actinobacterium_unclassified;uncultured_actinobacterium_…	M02696_30_000000000_C6PR2_1_1104_11313_21789_271	unassigned
Otu00082	8	19	30	7	7	Bacteria;Proteobacteria;Alphaproteobacteria;Rhizobiales;Rhizobiaceae;Fulvimarina;Fulvimarina_pelagi;Fulvimarina_pelagi_unclassified;Fulvimarina_pelagi_unclassified;Fulvimarina_pelagi_unclassified;Fulvimarina_pelagi_unclassified;Fulvimarina_pelagi_unclassified;Fulvimarina_pelagi_unclassified;Fulvimarina_pelagi_unclassified;Fulvimarina_pelagi_unclassified;	M02696_33_000000000_C6PR4_1_1110_19090_5970_294	unassigned
Otu00083	2	44	2	7	1	Bacteria;Actinobacteria;Acidimicrobiia;Microtrichales;Microtrichales_unclassified;Microtrichales_unclassified;Microtrichales_unclassified;Microtrichales_unclassified;Microtrichales_unclassified;Microtrichales_unclassified;Microtrichales_unclassified;Microtrichales_unclassified;Microtrichales_unclassified;Microtrichales_unclassified;Microtrichales_unclassified;	M02696_30_000000000_C6PR2_1_1103_17905_10931_271	unassigned
Otu00084	40	0	2	7	20	Bacteria;Bacteroidetes;Bacteroidia;Flavobacteriales;Flavobacteriaceae;Robiginitalea;uncultured_organism;uncultured_organism_unclassified;uncultured_organism_unclassified;uncultured_organism_unclassified;uncultured_organism_unclassified;uncultured_organism_unclassified;uncultured_organism_unclassified;uncultured_organism_unclassified;uncultured_organism_unclassified;	M02696_33_000000000_C6PR4_1_1103_11300_7647_294	aerobic_chemoheterotrophy;chemoheterotrophy;
Otu00085	3	11	21	12	20	Bacteria;Actinobacteria;Acidimicrobiia;Microtrichales;Microtrichaceae;Sva0996_marine_group;Sva0996_marine_group_unclassified;Sva0996_marine_group_unclassified;Sva0996_marine_group_unclassified;Sva0996_marine_group_unclassified;Sva0996_marine_group_unclassified;Sva0996_marine_group_unclassified;Sva0996_marine_group_unclassified;Sva0996_marine_group_unclassified;Sva0996_marine_group_unclassified;	M02696_33_000000000_C6PR4_1_1108_23206_14870_294	unassigned
Otu00086	14	8	8	20	13	Bacteria;Bacteroidetes;Bacteroidia;Flavobacteriales;Flavobacteriaceae;Robiginitalea;Robiginitalea_unclassified;Robiginitalea_unclassified;Robiginitalea_unclassified;Robiginitalea_unclassified;Robiginitalea_unclassified;Robiginitalea_unclassified;Robiginitalea_unclassified;Robiginitalea_unclassified;Robiginitalea_unclassified;	M02696_30_000000000_C6PR2_1_1101_11261_8843_271	aerobic_chemoheterotrophy;chemoheterotrophy;
Otu00087	36	1	2	12	17	Bacteria;Firmicutes;Bacilli;Bacillales;Bacillaceae;Bacillus;Bacillus_unclassified;Bacillus_unclassified;Bacillus_unclassified;Bacillus_unclassified;Bacillus_unclassified;Bacillus_unclassified;Bacillus_unclassified;Bacillus_unclassified;Bacillus_unclassified;	M02696_32_000000000_C6LJ9_1_2105_20805_9334_80	unassigned
Otu00088	56	0	2	5	2	Bacteria;Firmicutes;Clostridia;Clostridiales;Lachnospiraceae;Epulopiscium;uncultured_bacterium;uncultured_bacterium_unclassified;uncultured_bacterium_unclassified;uncultured_bacterium_unclassified;uncultured_bacterium_unclassified;uncultured_bacterium_unclassified;uncultured_bacterium_unclassified;uncultured_bacterium_unclassified;uncultured_bacterium_unclassified;	M02696_33_000000000_C6PR4_1_1101_5677_6135_294	unassigned
Otu00089	48	2	7	6	2	Bacteria;Proteobacteria;Deltaproteobacteria;Desulfobacterales;Desulfobulbaceae;uncultured;uncultured_unclassified;uncultured_unclassified;uncultured_unclassified;uncultured_unclassified;uncultured_unclassified;uncultured_unclassified;uncultured_unclassified;uncultured_unclassified;uncultured_unclassified;	M02696_33_000000000_C6PR4_1_1102_20829_6105_294	sulfate_respiration;respiration_of_sulfur_compounds;
Otu00090	3	7	29	12	12	Bacteria;Actinobacteria;Acidimicrobiia;Microtrichales;Microtrichaceae;Sva0996_marine_group;Sva0996_marine_group_unclassified;Sva0996_marine_group_unclassified;Sva0996_marine_group_unclassified;Sva0996_marine_group_unclassified;Sva0996_marine_group_unclassified;Sva0996_marine_group_unclassified;Sva0996_marine_group_unclassified;Sva0996_marine_group_unclassified;Sva0996_marine_group_unclassified;	M02696_33_000000000_C6PR4_1_1104_14026_14902_294	unassigned
Otu00091	1	6	7	3	44	Bacteria;Actinobacteria;Actinobacteria;Corynebacteriales;Nocardiaceae;Gordonia;Gordonia_unclassified;Gordonia_unclassified;Gordonia_unclassified;Gordonia_unclassified;Gordonia_unclassified;Gordonia_unclassified;Gordonia_unclassified;Gordonia_unclassified;Gordonia_unclassified;	M02696_30_000000000_C6PR2_1_1108_3991_7033_271	aerobic_chemoheterotrophy;aromatic_compound_degradation;chemoheterotrophy;
Otu00092	8	2	7	6	42	Bacteria;Actinobacteria;Actinobacteria;Frankiales;Geodermatophilaceae;Geodermatophilus;uncultured_bacterium;uncultured_bacterium_unclassified;uncultured_bacterium_unclassified;uncultured_bacterium_unclassified;uncultured_bacterium_unclassified;uncultured_bacterium_unclassified;uncultured_bacterium_unclassified;uncultured_bacterium_unclassified;uncultured_bacterium_unclassified;	M02696_32_000000000_C6LJ9_1_1106_16607_7128_81	manganese_oxidation;
Otu00093	43	2	0	10	2	Bacteria;Proteobacteria;Deltaproteobacteria;Desulfobacterales;Desulfobulbaceae;uncultured;uncultured_delta_proteobacterium;uncultured_delta_proteobacterium_unclassified;uncultured_delta_proteobacterium_unclassified;uncultured_delta_proteobacterium_unclassified;uncultured_delta_proteobacterium_unclassified;uncultured_delta_proteobacterium_unclassified;uncultured_delta_proteobacterium_unclassified;…	M02696_33_000000000_C6PR4_1_1101_6080_6328_294	sulfate_respiration;respiration_of_sulfur_compounds;
Otu00094	2	11	17	21	14	Bacteria;Proteobacteria;Alphaproteobacteria;Rhizobiales;Stappiaceae;Pannonibacter;Stappia_sp._BGMRC02046;Stappia_sp._BGMRC02046_unclassified;Stappia_sp._BGMRC02046_unclassified;Stappia_sp._BGMRC02046_unclassified;Stappia_sp._BGMRC02046_unclassified;Stappia_sp._BGMRC02046_unclassified;Stappia_sp._BGMRC02046_unclassified;Stappia_sp._BGMRC02046_unclassified;Stappia_sp._BGMRC02046_unclassified;	M02696_30_000000000_C6PR2_1_1109_15786_4565_271	unassigned
Otu00095	14	0	16	13	21	Bacteria;Chloroflexi;Anaerolineae;Caldilineales;Caldilineaceae;uncultured;uncultured_bacterium;uncultured_bacterium_unclassified;uncultured_bacterium_unclassified;uncultured_bacterium_unclassified;uncultured_bacterium_unclassified;uncultured_bacterium_unclassified;uncultured_bacterium_unclassified;uncultured_bacterium_unclassified;uncultured_bacterium_unclassified;	M02696_33_000000000_C6PR4_1_1104_18242_6412_294	unassigned
Otu00096	6	3	17	14	23	Bacteria;Planctomycetes;Planctomycetacia;Pirellulales;Pirellulaceae;Pir4_lineage;Pir4_lineage_unclassified;Pir4_lineage_unclassified;Pir4_lineage_unclassified;Pir4_lineage_unclassified;Pir4_lineage_unclassified;Pir4_lineage_unclassified;Pir4_lineage_unclassified;Pir4_lineage_unclassified;Pir4_lineage_unclassified;	M02696_32_000000000_C6LJ9_1_1106_5585_17755_81	unassigned
Otu00097	6	9	0	30	11	Bacteria;Actinobacteria;Acidimicrobiia;Microtrichales;uncultured;metagenome;metagenome_unclassified;metagenome_unclassified;metagenome_unclassified;metagenome_unclassified;metagenome_unclassified;metagenome_unclassified;metagenome_unclassified;metagenome_unclassified;metagenome_unclassified;	M02696_30_000000000_C6PR2_1_1101_12510_19636_271	unassigned
Otu00098	8	5	17	4	26	Bacteria;Acidobacteria;Subgroup_21;uncultured_organism;uncultured_organism_unclassified;uncultured_organism_unclassified;uncultured_organism_unclassified;uncultured_organism_unclassified;uncultured_organism_unclassified;uncultured_organism_unclassified;uncultured_organism_unclassified;uncultured_organism_unclassified;uncultured_organism_unclassified;uncultured_organism_unclassified;uncultured_org…	M02696_32_000000000_C6LJ9_1_1106_8145_20288_80	unassigned
Otu00099	5	13	18	18	2	Bacteria;Planctomycetes;Planctomycetacia;Planctomycetales;Rubinisphaeraceae;Planctomicrobium;uncultured_bacterium;uncultured_bacterium_unclassified;uncultured_bacterium_unclassified;uncultured_bacterium_unclassified;uncultured_bacterium_unclassified;uncultured_bacterium_unclassified;uncultured_bacterium_unclassified;uncultured_bacterium_unclassified;uncultured_bacterium_unclassified;	M02696_30_000000000_C6PR2_1_1102_6690_2569_271	unassigned
Otu00100	6	20	13	5	9	Bacteria;Proteobacteria;Alphaproteobacteria;Rhodobacterales;Rhodobacteraceae;Roseivivax;Roseivivax_halodurans;Roseivivax_halodurans_unclassified;Roseivivax_halodurans_unclassified;Roseivivax_halodurans_unclassified;Roseivivax_halodurans_unclassified;Roseivivax_halodurans_unclassified;Roseivivax_halodurans_unclassified;Roseivivax_halodurans_unclassified;Roseivivax_halodurans_unclassified;	M02696_30_000000000_C6PR2_1_1104_24548_11383_271	aerobic_chemoheterotrophy;aerobic_anoxygenic_phototrophy;photoheterotrophy;phototrophy;chemoheterotrophy;
Otu00101	7	5	11	28	7	Bacteria;Planctomycetes;Planctomycetacia;Pirellulales;Pirellulaceae;Blastopirellula;uncultured_Planctomycetaceae_bacterium;uncultured_Planctomycetaceae_bacterium_unclassified;uncultured_Planctomycetaceae_bacterium_unclassified;uncultured_Planctomycetaceae_bacterium_unclassified;uncultured_Planctomycetaceae_bacterium_unclassified;uncultured_Planctomycetaceae_bacterium_unclassified;uncultured_Planc…	M02696_33_000000000_C6PR4_1_1106_11651_7976_294	unassigned
Otu00102	19	10	8	5	13	Bacteria;Gemmatimonadetes;BD2-11_terrestrial_group;uncultured_forest_soil_bacterium;uncultured_forest_soil_bacterium_unclassified;uncultured_forest_soil_bacterium_unclassified;uncultured_forest_soil_bacterium_unclassified;uncultured_forest_soil_bacterium_unclassified;uncultured_forest_soil_bacterium_unclassified;uncultured_forest_soil_bacterium_unclassified;uncultured_forest_soil_bacterium_unclas…	M02696_33_000000000_C6PR4_1_1102_23435_14313_294	unassigned
Otu00103	3	8	26	10	5	Bacteria;Acidobacteria;Subgroup_17;uncultured_Acidobacteria_bacterium;uncultured_Acidobacteria_bacterium_unclassified;uncultured_Acidobacteria_bacterium_unclassified;uncultured_Acidobacteria_bacterium_unclassified;uncultured_Acidobacteria_bacterium_unclassified;uncultured_Acidobacteria_bacterium_unclassified;uncultured_Acidobacteria_bacterium_unclassified;uncultured_Acidobacteria_bacterium_unclas…	M02696_32_000000000_C6LJ9_1_2102_20158_17327_80	unassigned
Otu00104	12	7	8	7	15	Bacteria;Proteobacteria;Gammaproteobacteria;Cellvibrionales;Halieaceae;Haliea;uncultured_bacterium;uncultured_bacterium_unclassified;uncultured_bacterium_unclassified;uncultured_bacterium_unclassified;uncultured_bacterium_unclassified;uncultured_bacterium_unclassified;uncultured_bacterium_unclassified;uncultured_bacterium_unclassified;uncultured_bacterium_unclassified;	M02696_33_000000000_C6PR4_1_2103_5135_8148_294	unassigned
Otu00105	6	26	13	3	7	Bacteria;Planctomycetes;Planctomycetacia;Planctomycetales;Rubinisphaeraceae;Planctomicrobium;uncultured_bacterium;uncultured_bacterium_unclassified;uncultured_bacterium_unclassified;uncultured_bacterium_unclassified;uncultured_bacterium_unclassified;uncultured_bacterium_unclassified;uncultured_bacterium_unclassified;uncultured_bacterium_unclassified;uncultured_bacterium_unclassified;	M02696_30_000000000_C6PR2_1_1104_6823_10221_271	unassigned
Otu00106	1	33	1	10	5	Bacteria;Proteobacteria;Alphaproteobacteria;Rhodobacterales;Rhodobacteraceae;Pelagibaca;uncultured_bacterium;uncultured_bacterium_unclassified;uncultured_bacterium_unclassified;uncultured_bacterium_unclassified;uncultured_bacterium_unclassified;uncultured_bacterium_unclassified;uncultured_bacterium_unclassified;uncultured_bacterium_unclassified;uncultured_bacterium_unclassified;	M02696_33_000000000_C6PR4_1_1102_9227_9549_294	unassigned
Otu00107	1	19	29	3	0	Bacteria;Proteobacteria;Alphaproteobacteria;Rhodovibrionales;Kiloniellaceae;Limibacillus;uncultured_bacterium;uncultured_bacterium_unclassified;uncultured_bacterium_unclassified;uncultured_bacterium_unclassified;uncultured_bacterium_unclassified;uncultured_bacterium_unclassified;uncultured_bacterium_unclassified;uncultured_bacterium_unclassified;uncultured_bacterium_unclassified;	M02696_30_000000000_C6PR2_1_1107_24896_9718_271	unassigned
Otu00108	2	8	20	9	18	Bacteria;Proteobacteria;Gammaproteobacteria;EPR3968-O8a-Bc78;uncultured_bacterium;uncultured_bacterium_unclassified;uncultured_bacterium_unclassified;uncultured_bacterium_unclassified;uncultured_bacterium_unclassified;uncultured_bacterium_unclassified;uncultured_bacterium_unclassified;uncultured_bacterium_unclassified;uncultured_bacterium_unclassified;uncultured_bacterium_unclassified;uncultured_…	M02696_32_000000000_C6LJ9_1_2112_14202_2287_81	unassigned
Otu00109	6	12	8	10	17	Bacteria;Planctomycetes;Planctomycetacia;Pirellulales;Pirellulaceae;uncultured;uncultured_Planctomycetaceae_bacterium;uncultured_Planctomycetaceae_bacterium_unclassified;uncultured_Planctomycetaceae_bacterium_unclassified;uncultured_Planctomycetaceae_bacterium_unclassified;uncultured_Planctomycetaceae_bacterium_unclassified;uncultured_Planctomycetaceae_bacterium_unclassified;uncultured_Planctomyc…	M02696_33_000000000_C6PR4_1_2111_26987_9472_294	unassigned
Otu00110	10	5	22	9	7	Bacteria;Acidobacteria;Subgroup_6;metagenome;metagenome_unclassified;metagenome_unclassified;metagenome_unclassified;metagenome_unclassified;metagenome_unclassified;metagenome_unclassified;metagenome_unclassified;metagenome_unclassified;metagenome_unclassified;metagenome_unclassified;metagenome_unclassified;	M02696_33_000000000_C6PR4_1_2112_11454_8404_294	unassigned
Otu00111	18	5	9	7	18	Bacteria;Acidobacteria;Subgroup_21;Subgroup_21_unclassified;Subgroup_21_unclassified;Subgroup_21_unclassified;Subgroup_21_unclassified;Subgroup_21_unclassified;Subgroup_21_unclassified;Subgroup_21_unclassified;Subgroup_21_unclassified;Subgroup_21_unclassified;Subgroup_21_unclassified;Subgroup_21_unclassified;Subgroup_21_unclassified;	M02696_33_000000000_C6PR4_1_1110_10720_18451_294	unassigned
Otu00112	9	1	26	5	12	Bacteria;Actinobacteria;Acidimicrobiia;Microtrichales;Microtrichaceae;Sva0996_marine_group;uncultured_bacterium;uncultured_bacterium_unclassified;uncultured_bacterium_unclassified;uncultured_bacterium_unclassified;uncultured_bacterium_unclassified;uncultured_bacterium_unclassified;uncultured_bacterium_unclassified;uncultured_bacterium_unclassified;uncultured_bacterium_unclassified;	M02696_30_000000000_C6PR2_1_1102_13467_4956_270	unassigned
Otu00113	6	6	24	7	6	Bacteria;Proteobacteria;Alphaproteobacteria;uncultured;uncultured_unclassified;uncultured_unclassified;uncultured_unclassified;uncultured_unclassified;uncultured_unclassified;uncultured_unclassified;uncultured_unclassified;uncultured_unclassified;uncultured_unclassified;uncultured_unclassified;uncultured_unclassified;	M02696_33_000000000_C6PR4_1_1107_12686_14549_294	unassigned
Otu00114	6	3	23	7	14	Bacteria;Actinobacteria;Acidimicrobiia;Actinomarinales;uncultured;uncultured_unclassified;uncultured_unclassified;uncultured_unclassified;uncultured_unclassified;uncultured_unclassified;uncultured_unclassified;uncultured_unclassified;uncultured_unclassified;uncultured_unclassified;uncultured_unclassified;	M02696_30_000000000_C6PR2_1_1113_24262_4983_271	unassigned
Otu00115	5	8	13	13	11	Bacteria;Proteobacteria;Deltaproteobacteria;Desulfobacterales;Desulfobacteraceae;Desulfosarcina;uncultured_bacterium;uncultured_bacterium_unclassified;uncultured_bacterium_unclassified;uncultured_bacterium_unclassified;uncultured_bacterium_unclassified;uncultured_bacterium_unclassified;uncultured_bacterium_unclassified;uncultured_bacterium_unclassified;uncultured_bacterium_unclassified;	M02696_30_000000000_C6PR2_1_1107_11570_18509_271	sulfate_respiration;respiration_of_sulfur_compounds;
Otu00116	5	8	17	15	6	Bacteria;Planctomycetes;Planctomycetacia;Planctomycetales;Rubinisphaeraceae;SH-PL14;uncultured_Planctomycetaceae_bacterium;uncultured_Planctomycetaceae_bacterium_unclassified;uncultured_Planctomycetaceae_bacterium_unclassified;uncultured_Planctomycetaceae_bacterium_unclassified;uncultured_Planctomycetaceae_bacterium_unclassified;uncultured_Planctomycetaceae_bacterium_unclassified;uncultured_Planc…	M02696_32_000000000_C6LJ9_1_2110_9252_6771_81	unassigned
Otu00117	0	38	2	0	1	Bacteria;Planctomycetes;Planctomycetacia;Pirellulales;Pirellulaceae;Bythopirellula;uncultured_bacterium;uncultured_bacterium_unclassified;uncultured_bacterium_unclassified;uncultured_bacterium_unclassified;uncultured_bacterium_unclassified;uncultured_bacterium_unclassified;uncultured_bacterium_unclassified;uncultured_bacterium_unclassified;uncultured_bacterium_unclassified;	M02696_30_000000000_C6PR2_1_1101_20155_7006_271	unassigned
Otu00118	8	14	20	6	2	Bacteria;Proteobacteria;Alphaproteobacteria;Rhodobacterales;Rhodobacteraceae;uncultured;uncultured_unclassified;uncultured_unclassified;uncultured_unclassified;uncultured_unclassified;uncultured_unclassified;uncultured_unclassified;uncultured_unclassified;uncultured_unclassified;uncultured_unclassified;	M02696_30_000000000_C6PR2_1_1109_20657_10735_271	unassigned
Otu00119	7	1	3	17	23	Bacteria;Firmicutes;Bacilli;Bacillales;Alicyclobacillaceae;Tumebacillus;Tumebacillus_unclassified;Tumebacillus_unclassified;Tumebacillus_unclassified;Tumebacillus_unclassified;Tumebacillus_unclassified;Tumebacillus_unclassified;Tumebacillus_unclassified;Tumebacillus_unclassified;Tumebacillus_unclassified;	M02696_30_000000000_C6PR2_1_1111_25737_15711_273	unassigned
Otu00120	5	10	33	1	1	Bacteria;Dadabacteria;Dadabacteriia;Dadabacteriales;uncultured_bacterium;uncultured_bacterium_unclassified;uncultured_bacterium_unclassified;uncultured_bacterium_unclassified;uncultured_bacterium_unclassified;uncultured_bacterium_unclassified;uncultured_bacterium_unclassified;uncultured_bacterium_unclassified;uncultured_bacterium_unclassified;uncultured_bacterium_unclassified;uncultured_bacterium…	M02696_30_000000000_C6PR2_1_1113_15159_17826_271	unassigned
Otu00121	20	0	16	14	0	Bacteria;Actinobacteria;Nitriliruptoria;Nitriliruptorales;Nitriliruptoraceae;uncultured_bacterium;uncultured_bacterium_unclassified;uncultured_bacterium_unclassified;uncultured_bacterium_unclassified;uncultured_bacterium_unclassified;uncultured_bacterium_unclassified;uncultured_bacterium_unclassified;uncultured_bacterium_unclassified;uncultured_bacterium_unclassified;uncultured_bacterium_unclassi…	M02696_33_000000000_C6PR4_1_1103_9175_18931_294	unassigned
Otu00122	7	9	4	16	11	Bacteria;Proteobacteria;Alphaproteobacteria;Rhizobiales;Rhodobiaceae;Tepidamorphus;Rhizobiales_bacterium_HSF11;Rhizobiales_bacterium_HSF11_unclassified;Rhizobiales_bacterium_HSF11_unclassified;Rhizobiales_bacterium_HSF11_unclassified;Rhizobiales_bacterium_HSF11_unclassified;Rhizobiales_bacterium_HSF11_unclassified;Rhizobiales_bacterium_HSF11_unclassified;Rhizobiales_bacterium_HSF11_unclassified;R…	M02696_33_000000000_C6PR4_1_1112_14207_6733_294	unassigned
Otu00123	7	0	1	19	22	Bacteria;Proteobacteria;Gammaproteobacteria;Chromatiales;Chromatiaceae;uncultured;uncultured_gamma_proteobacterium;uncultured_gamma_proteobacterium_unclassified;uncultured_gamma_proteobacterium_unclassified;uncultured_gamma_proteobacterium_unclassified;uncultured_gamma_proteobacterium_unclassified;uncultured_gamma_proteobacterium_unclassified;uncultured_gamma_proteobacterium_unclassified;uncultur…	M02696_33_000000000_C6PR4_1_2106_20419_13686_294	unassigned
Otu00124	0	18	6	9	12	Bacteria;Proteobacteria;Gammaproteobacteria;Cellvibrionales;Microbulbiferaceae;Microbulbifer;Microbulbifer_agarilyticus;Microbulbifer_agarilyticus_unclassified;Microbulbifer_agarilyticus_unclassified;Microbulbifer_agarilyticus_unclassified;Microbulbifer_agarilyticus_unclassified;Microbulbifer_agarilyticus_unclassified;Microbulbifer_agarilyticus_unclassified;Microbulbifer_agarilyticus_unclassified…	M02696_30_000000000_C6PR2_1_1106_12631_1984_271	unassigned
Otu00125	2	11	25	2	9	Bacteria;Chloroflexi;Anaerolineae;SBR1031;metagenome;metagenome_unclassified;metagenome_unclassified;metagenome_unclassified;metagenome_unclassified;metagenome_unclassified;metagenome_unclassified;metagenome_unclassified;metagenome_unclassified;metagenome_unclassified;metagenome_unclassified;	M02696_30_000000000_C6PR2_1_1111_18712_3469_271	unassigned
Otu00126	27	3	6	5	8	Bacteria;Firmicutes;Bacilli;Bacillales;Bacillaceae;Bacillus;Bacillus_jeotgali;Bacillus_jeotgali_unclassified;Bacillus_jeotgali_unclassified;Bacillus_jeotgali_unclassified;Bacillus_jeotgali_unclassified;Bacillus_jeotgali_unclassified;Bacillus_jeotgali_unclassified;Bacillus_jeotgali_unclassified;Bacillus_jeotgali_unclassified;	M02696_30_000000000_C6PR2_1_1115_11652_7049_270	ureolysis;
Otu00127	20	7	16	1	3	Bacteria;Gemmatimonadetes;PAUC43f_marine_benthic_group;uncultured_Gemmatimonadetes_bacterium;uncultured_Gemmatimonadetes_bacterium_unclassified;uncultured_Gemmatimonadetes_bacterium_unclassified;uncultured_Gemmatimonadetes_bacterium_unclassified;uncultured_Gemmatimonadetes_bacterium_unclassified;uncultured_Gemmatimonadetes_bacterium_unclassified;uncultured_Gemmatimonadetes_bacterium_unclassified;…	M02696_33_000000000_C6PR4_1_1106_19965_5585_294	unassigned
Otu00128	10	11	6	16	4	Bacteria;Actinobacteria;Acidimicrobiia;Microtrichales;Microtrichales_unclassified;Microtrichales_unclassified;Microtrichales_unclassified;Microtrichales_unclassified;Microtrichales_unclassified;Microtrichales_unclassified;Microtrichales_unclassified;Microtrichales_unclassified;Microtrichales_unclassified;Microtrichales_unclassified;Microtrichales_unclassified;	M02696_33_000000000_C6PR4_1_1106_4162_12384_294	unassigned
Otu00129	13	1	13	11	7	Bacteria;Proteobacteria;Deltaproteobacteria;Desulfuromonadales;Desulfuromonadaceae;Desulfuromusa;uncultured_delta_proteobacterium;uncultured_delta_proteobacterium_unclassified;uncultured_delta_proteobacterium_unclassified;uncultured_delta_proteobacterium_unclassified;uncultured_delta_proteobacterium_unclassified;uncultured_delta_proteobacterium_unclassified;uncultured_delta_proteobacterium_unclas…	M02696_30_000000000_C6PR2_1_2101_7141_2939_270	sulfur_respiration;respiration_of_sulfur_compounds;iron_respiration;nitrate_respiration;nitrate_reduction;nitrogen_respiration;fumarate_respiration;
Otu00130	7	0	13	2	28	Bacteria;Proteobacteria;Gammaproteobacteria;Steroidobacterales;Woeseiaceae;Woeseia;uncultured_organism;uncultured_organism_unclassified;uncultured_organism_unclassified;uncultured_organism_unclassified;uncultured_organism_unclassified;uncultured_organism_unclassified;uncultured_organism_unclassified;uncultured_organism_unclassified;uncultured_organism_unclassified;	M02696_32_000000000_C6LJ9_1_1102_8959_17810_81	unassigned
Otu00131	25	13	0	5	1	Bacteria;Actinobacteria;WCHB1-81;uncultured_organism;uncultured_organism_unclassified;uncultured_organism_unclassified;uncultured_organism_unclassified;uncultured_organism_unclassified;uncultured_organism_unclassified;uncultured_organism_unclassified;uncultured_organism_unclassified;uncultured_organism_unclassified;uncultured_organism_unclassified;uncultured_organism_unclassified;uncultured_organ…	M02696_33_000000000_C6PR4_1_1101_12100_14680_294	unassigned
Otu00132	10	10	23	4	1	Bacteria;Actinobacteria;Nitriliruptoria;Nitriliruptorales;Nitriliruptoraceae;Nitriliruptoraceae_unclassified;Nitriliruptoraceae_unclassified;Nitriliruptoraceae_unclassified;Nitriliruptoraceae_unclassified;Nitriliruptoraceae_unclassified;Nitriliruptoraceae_unclassified;Nitriliruptoraceae_unclassified;Nitriliruptoraceae_unclassified;Nitriliruptoraceae_unclassified;Nitriliruptoraceae_unclassified;	M02696_33_000000000_C6PR4_1_1107_23744_18445_294	unassigned
Otu00133	4	3	7	23	9	Bacteria;Bacteroidetes;Bacteroidia;Flavobacteriales;Flavobacteriaceae;Muricauda;Muricauda_unclassified;Muricauda_unclassified;Muricauda_unclassified;Muricauda_unclassified;Muricauda_unclassified;Muricauda_unclassified;Muricauda_unclassified;Muricauda_unclassified;Muricauda_unclassified;	M02696_30_000000000_C6PR2_1_1106_14489_11453_270	fermentation;aerobic_chemoheterotrophy;chemoheterotrophy;
Otu00134	10	1	2	10	27	Bacteria;Planctomycetes;Planctomycetacia;Pirellulales;Pirellulaceae;uncultured;uncultured_organism;uncultured_organism_unclassified;uncultured_organism_unclassified;uncultured_organism_unclassified;uncultured_organism_unclassified;uncultured_organism_unclassified;uncultured_organism_unclassified;uncultured_organism_unclassified;uncultured_organism_unclassified;	M02696_32_000000000_C6LJ9_1_2105_23013_18609_83	unassigned
Otu00135	4	17	3	15	6	Bacteria;Planctomycetes;Planctomycetacia;Pirellulales;Pirellulaceae;Rhodopirellula;Rhodopirellula_unclassified;Rhodopirellula_unclassified;Rhodopirellula_unclassified;Rhodopirellula_unclassified;Rhodopirellula_unclassified;Rhodopirellula_unclassified;Rhodopirellula_unclassified;Rhodopirellula_unclassified;Rhodopirellula_unclassified;	M02696_30_000000000_C6PR2_1_1102_23164_13693_270	unassigned
Otu00136	3	20	5	12	3	Bacteria;Bacteroidetes;Bacteroidia;Cytophagales;Cyclobacteriaceae;Fulvivirga;uncultured_Bacteroidetes_bacterium;uncultured_Bacteroidetes_bacterium_unclassified;uncultured_Bacteroidetes_bacterium_unclassified;uncultured_Bacteroidetes_bacterium_unclassified;uncultured_Bacteroidetes_bacterium_unclassified;uncultured_Bacteroidetes_bacterium_unclassified;uncultured_Bacteroidetes_bacterium_unclassified…	M02696_30_000000000_C6PR2_1_1102_5521_5367_271	unassigned
Otu00137	7	12	1	9	12	Bacteria;Actinobacteria;Acidimicrobiia;Microtrichales;uncultured;uncultured_bacterium;uncultured_bacterium_unclassified;uncultured_bacterium_unclassified;uncultured_bacterium_unclassified;uncultured_bacterium_unclassified;uncultured_bacterium_unclassified;uncultured_bacterium_unclassified;uncultured_bacterium_unclassified;uncultured_bacterium_unclassified;uncultured_bacterium_unclassified;	M02696_30_000000000_C6PR2_1_1104_8215_11005_271	unassigned
Otu00138	3	5	7	6	28	Bacteria;Proteobacteria;Alphaproteobacteria;Tistrellales;Geminicoccaceae;uncultured;uncultured_unclassified;uncultured_unclassified;uncultured_unclassified;uncultured_unclassified;uncultured_unclassified;uncultured_unclassified;uncultured_unclassified;uncultured_unclassified;uncultured_unclassified;	M02696_30_000000000_C6PR2_1_1107_17172_12660_271	unassigned
Otu00139	8	5	28	4	1	Bacteria;Actinobacteria;Acidimicrobiia;Actinomarinales;uncultured;uncultured_Actinomycetales_bacterium;uncultured_Actinomycetales_bacterium_unclassified;uncultured_Actinomycetales_bacterium_unclassified;uncultured_Actinomycetales_bacterium_unclassified;uncultured_Actinomycetales_bacterium_unclassified;uncultured_Actinomycetales_bacterium_unclassified;uncultured_Actinomycetales_bacterium_unclassif…	M02696_32_000000000_C6LJ9_1_1108_28711_13200_81	unassigned
Otu00140	12	5	16	5	8	Bacteria;Planctomycetes;Planctomycetacia;Pirellulales;Pirellulaceae;Pir4_lineage;uncultured_organism;uncultured_organism_unclassified;uncultured_organism_unclassified;uncultured_organism_unclassified;uncultured_organism_unclassified;uncultured_organism_unclassified;uncultured_organism_unclassified;uncultured_organism_unclassified;uncultured_organism_unclassified;	M02696_33_000000000_C6PR4_1_1108_11677_17687_294	unassigned
Otu00141	0	29	4	3	0	Bacteria;Chloroflexi;Dehalococcoidia;S085;S085_unclassified;S085_unclassified;S085_unclassified;S085_unclassified;S085_unclassified;S085_unclassified;S085_unclassified;S085_unclassified;S085_unclassified;S085_unclassified;S085_unclassified;	M02696_30_000000000_C6PR2_1_1105_5198_14334_271	unassigned
Otu00142	0	9	5	11	9	Bacteria;Proteobacteria;Alphaproteobacteria;Rhizobiales;Rhodomicrobiaceae;Rhodomicrobium;uncultured_alpha_proteobacterium;uncultured_alpha_proteobacterium_unclassified;uncultured_alpha_proteobacterium_unclassified;uncultured_alpha_proteobacterium_unclassified;uncultured_alpha_proteobacterium_unclassified;uncultured_alpha_proteobacterium_unclassified;uncultured_alpha_proteobacterium_unclassified;u…	M02696_30_000000000_C6PR2_1_1109_8997_9716_271	unassigned
Otu00143	3	2	32	6	3	Bacteria;Proteobacteria;Deltaproteobacteria;Desulfobacterales;Desulfobulbaceae;Desulfofustis;uncultured_bacterium;uncultured_bacterium_unclassified;uncultured_bacterium_unclassified;uncultured_bacterium_unclassified;uncultured_bacterium_unclassified;uncultured_bacterium_unclassified;uncultured_bacterium_unclassified;uncultured_bacterium_unclassified;uncultured_bacterium_unclassified;	M02696_32_000000000_C6LJ9_1_1101_9389_4254_81	sulfate_respiration;respiration_of_sulfur_compounds;
Otu00144	4	0	6	10	25	Bacteria;Chloroflexi;Anaerolineae;Caldilineales;Caldilineaceae;uncultured;uncultured_bacterium;uncultured_bacterium_unclassified;uncultured_bacterium_unclassified;uncultured_bacterium_unclassified;uncultured_bacterium_unclassified;uncultured_bacterium_unclassified;uncultured_bacterium_unclassified;uncultured_bacterium_unclassified;uncultured_bacterium_unclassified;	M02696_32_000000000_C6LJ9_1_1108_23186_4921_81	unassigned
Otu00145	30	2	0	7	2	Bacteria;Actinobacteria;Actinobacteria;Micrococcales;Intrasporangiaceae;Intrasporangiaceae_unclassified;Intrasporangiaceae_unclassified;Intrasporangiaceae_unclassified;Intrasporangiaceae_unclassified;Intrasporangiaceae_unclassified;Intrasporangiaceae_unclassified;Intrasporangiaceae_unclassified;Intrasporangiaceae_unclassified;Intrasporangiaceae_unclassified;Intrasporangiaceae_unclassified;	M02696_33_000000000_C6PR4_1_1102_15979_14614_294	unassigned
Otu00146	5	6	17	8	8	Bacteria;Actinobacteria;Acidimicrobiia;Microtrichales;Microtrichaceae;Sva0996_marine_group;Sva0996_marine_group_unclassified;Sva0996_marine_group_unclassified;Sva0996_marine_group_unclassified;Sva0996_marine_group_unclassified;Sva0996_marine_group_unclassified;Sva0996_marine_group_unclassified;Sva0996_marine_group_unclassified;Sva0996_marine_group_unclassified;Sva0996_marine_group_unclassified;	M02696_30_000000000_C6PR2_1_1105_26091_7065_271	unassigned
Otu00147	11	6	12	9	3	Bacteria;Chloroflexi;Anaerolineae;Caldilineales;Caldilineaceae;uncultured;uncultured_unclassified;uncultured_unclassified;uncultured_unclassified;uncultured_unclassified;uncultured_unclassified;uncultured_unclassified;uncultured_unclassified;uncultured_unclassified;uncultured_unclassified;	M02696_32_000000000_C6LJ9_1_1102_19934_11948_81	unassigned
Otu00148	6	7	12	5	12	Bacteria;Chloroflexi;Anaerolineae;SBR1031;anaerobic_digester_metagenome;anaerobic_digester_metagenome_unclassified;anaerobic_digester_metagenome_unclassified;anaerobic_digester_metagenome_unclassified;anaerobic_digester_metagenome_unclassified;anaerobic_digester_metagenome_unclassified;anaerobic_digester_metagenome_unclassified;anaerobic_digester_metagenome_unclassified;anaerobic_digester_metagen…	M02696_32_000000000_C6LJ9_1_1105_15115_16376_81	unassigned
Otu00149	26	0	7	7	3	Bacteria;Proteobacteria;Gammaproteobacteria;Gammaproteobacteria_Incertae_Sedis;Unknown_Family;uncultured;uncultured_bacterium;uncultured_bacterium_unclassified;uncultured_bacterium_unclassified;uncultured_bacterium_unclassified;uncultured_bacterium_unclassified;uncultured_bacterium_unclassified;uncultured_bacterium_unclassified;uncultured_bacterium_unclassified;uncultured_bacterium_unclassified;	M02696_33_000000000_C6PR4_1_1119_28582_15449_294	unassigned
Otu00150	17	3	4	3	16	Bacteria;Actinobacteria;Thermoleophilia;Solirubrobacterales;67-14;uncultured_bacterium;uncultured_bacterium_unclassified;uncultured_bacterium_unclassified;uncultured_bacterium_unclassified;uncultured_bacterium_unclassified;uncultured_bacterium_unclassified;uncultured_bacterium_unclassified;uncultured_bacterium_unclassified;uncultured_bacterium_unclassified;uncultured_bacterium_unclassified;	M02696_32_000000000_C6LJ9_1_1111_17380_20720_83	unassigned
Otu00151	10	2	9	7	15	Bacteria;Actinobacteria;Acidimicrobiia;Actinomarinales;uncultured;uncultured_compost_bacterium;uncultured_compost_bacterium_unclassified;uncultured_compost_bacterium_unclassified;uncultured_compost_bacterium_unclassified;uncultured_compost_bacterium_unclassified;uncultured_compost_bacterium_unclassified;uncultured_compost_bacterium_unclassified;uncultured_compost_bacterium_unclassified;uncultured…	M02696_30_000000000_C6PR2_1_1112_3857_6786_271	unassigned
Otu00152	11	10	4	10	3	Bacteria;Proteobacteria;Alphaproteobacteria;Sphingomonadales;Sphingomonadaceae;Altererythrobacter;Altererythrobacter_unclassified;Altererythrobacter_unclassified;Altererythrobacter_unclassified;Altererythrobacter_unclassified;Altererythrobacter_unclassified;Altererythrobacter_unclassified;Altererythrobacter_unclassified;Altererythrobacter_unclassified;Altererythrobacter_unclassified;	M02696_30_000000000_C6PR2_1_2112_21908_19224_271	aerobic_chemoheterotrophy;chemoheterotrophy;
Otu00153	5	8	6	15	3	Bacteria;Planctomycetes;Planctomycetacia;Planctomycetales;Gimesiaceae;uncultured;uncultured_unclassified;uncultured_unclassified;uncultured_unclassified;uncultured_unclassified;uncultured_unclassified;uncultured_unclassified;uncultured_unclassified;uncultured_unclassified;uncultured_unclassified;	M02696_32_000000000_C6LJ9_1_2102_12224_11384_82	unassigned
Otu00154	6	3	19	9	1	Bacteria;Actinobacteria;Coriobacteriia;OPB41;uncultured_bacterium;uncultured_bacterium_unclassified;uncultured_bacterium_unclassified;uncultured_bacterium_unclassified;uncultured_bacterium_unclassified;uncultured_bacterium_unclassified;uncultured_bacterium_unclassified;uncultured_bacterium_unclassified;uncultured_bacterium_unclassified;uncultured_bacterium_unclassified;uncultured_bacterium_unclas…	M02696_32_000000000_C6LJ9_1_2113_27270_17139_81	unassigned
Otu00155	20	3	4	4	8	Bacteria;Actinobacteria;Acidimicrobiia;Actinomarinales;uncultured;uncultured_unclassified;uncultured_unclassified;uncultured_unclassified;uncultured_unclassified;uncultured_unclassified;uncultured_unclassified;uncultured_unclassified;uncultured_unclassified;uncultured_unclassified;uncultured_unclassified;	M02696_33_000000000_C6PR4_1_1107_24806_18473_294	unassigned
Otu00156	8	9	16	6	3	Bacteria;Bacteroidetes;Rhodothermia;Balneolales;Balneolaceae;uncultured;uncultured_bacterium;uncultured_bacterium_unclassified;uncultured_bacterium_unclassified;uncultured_bacterium_unclassified;uncultured_bacterium_unclassified;uncultured_bacterium_unclassified;uncultured_bacterium_unclassified;uncultured_bacterium_unclassified;uncultured_bacterium_unclassified;	M02696_33_000000000_C6PR4_1_1119_28314_10152_294	unassigned
Otu00157	7	7	5	9	8	Bacteria;Planctomycetes;Planctomycetacia;Planctomycetales;Rubinisphaeraceae;Planctomicrobium;uncultured_bacterium;uncultured_bacterium_unclassified;uncultured_bacterium_unclassified;uncultured_bacterium_unclassified;uncultured_bacterium_unclassified;uncultured_bacterium_unclassified;uncultured_bacterium_unclassified;uncultured_bacterium_unclassified;uncultured_bacterium_unclassified;	M02696_33_000000000_C6PR4_1_2111_24151_12945_294	unassigned
Otu00158	1	4	8	20	6	Bacteria;Proteobacteria;Alphaproteobacteria;Rhizobiales;Rhizobiaceae;Nitratireductor;Nitratireductor_unclassified;Nitratireductor_unclassified;Nitratireductor_unclassified;Nitratireductor_unclassified;Nitratireductor_unclassified;Nitratireductor_unclassified;Nitratireductor_unclassified;Nitratireductor_unclassified;Nitratireductor_unclassified;	M02696_30_000000000_C6PR2_1_1104_8338_8057_273	unassigned
Otu00159	9	13	4	5	5	Bacteria;Actinobacteria;Acidimicrobiia;Microtrichales;Ilumatobacteraceae;Ilumatobacter;Ilumatobacter_nonamiensis_YM16-303;Ilumatobacter_nonamiensis_YM16-303_unclassified;Ilumatobacter_nonamiensis_YM16-303_unclassified;Ilumatobacter_nonamiensis_YM16-303_unclassified;Ilumatobacter_nonamiensis_YM16-303_unclassified;Ilumatobacter_nonamiensis_YM16-303_unclassified;Ilumatobacter_nonamiensis_YM16-303_un…	M02696_30_000000000_C6PR2_1_1112_27714_19593_271	unassigned
Otu00160	16	4	4	11	4	Bacteria;Bacteroidetes;Bacteroidia;Bacteroidales;Bacteroidetes_BD2-2;uncultured_Bacteroidetes_bacterium;uncultured_Bacteroidetes_bacterium_unclassified;uncultured_Bacteroidetes_bacterium_unclassified;uncultured_Bacteroidetes_bacterium_unclassified;uncultured_Bacteroidetes_bacterium_unclassified;uncultured_Bacteroidetes_bacterium_unclassified;uncultured_Bacteroidetes_bacterium_unclassified;uncultu…	M02696_32_000000000_C6LJ9_1_1106_27048_8779_82	unassigned
Otu00161	28	0	3	0	11	Bacteria;Firmicutes;Clostridia;Clostridiales;Clostridiaceae_1;Clostridium_sensu_stricto_18;Clostridium_oceanicum;Clostridium_oceanicum_unclassified;Clostridium_oceanicum_unclassified;Clostridium_oceanicum_unclassified;Clostridium_oceanicum_unclassified;Clostridium_oceanicum_unclassified;Clostridium_oceanicum_unclassified;Clostridium_oceanicum_unclassified;Clostridium_oceanicum_unclassified;	M02696_33_000000000_C6PR4_1_1101_8986_19627_294	nitrogen_fixation (potential)
Otu00162	15	1	12	4	8	Bacteria;Proteobacteria;Deltaproteobacteria;Desulfobacterales;Desulfobulbaceae;uncultured;uncultured_unclassified;uncultured_unclassified;uncultured_unclassified;uncultured_unclassified;uncultured_unclassified;uncultured_unclassified;uncultured_unclassified;uncultured_unclassified;uncultured_unclassified;	M02696_33_000000000_C6PR4_1_1110_25654_21669_294	sulfate_respiration;respiration_of_sulfur_compounds;
Otu00163	4	7	19	7	0	Bacteria;Gemmatimonadetes;BD2-11_terrestrial_group;uncultured_bacterium;uncultured_bacterium_unclassified;uncultured_bacterium_unclassified;uncultured_bacterium_unclassified;uncultured_bacterium_unclassified;uncultured_bacterium_unclassified;uncultured_bacterium_unclassified;uncultured_bacterium_unclassified;uncultured_bacterium_unclassified;uncultured_bacterium_unclassified;uncultured_bacterium_…	M02696_30_000000000_C6PR2_1_1103_25322_19154_271	unassigned
Otu00164	1	15	19	2	0	Bacteria;Actinobacteria;Acidimicrobiia;Actinomarinales;uncultured;uncultured_unclassified;uncultured_unclassified;uncultured_unclassified;uncultured_unclassified;uncultured_unclassified;uncultured_unclassified;uncultured_unclassified;uncultured_unclassified;uncultured_unclassified;uncultured_unclassified;	M02696_30_000000000_C6PR2_1_1106_24123_15278_271	unassigned
Otu00165	4	2	15	10	7	Bacteria;Planctomycetes;Planctomycetacia;Planctomycetales;uncultured;uncultured_deep-sea_bacterium;uncultured_deep-sea_bacterium_unclassified;uncultured_deep-sea_bacterium_unclassified;uncultured_deep-sea_bacterium_unclassified;uncultured_deep-sea_bacterium_unclassified;uncultured_deep-sea_bacterium_unclassified;uncultured_deep-sea_bacterium_unclassified;uncultured_deep-sea_bacterium_unclassified…	M02696_30_000000000_C6PR2_1_2101_16824_2235_272	unassigned
Otu00166	13	0	6	8	12	Bacteria;Proteobacteria;Deltaproteobacteria;Desulfobacterales;Desulfobulbaceae;Desulfobulbaceae_unclassified;Desulfobulbaceae_unclassified;Desulfobulbaceae_unclassified;Desulfobulbaceae_unclassified;Desulfobulbaceae_unclassified;Desulfobulbaceae_unclassified;Desulfobulbaceae_unclassified;Desulfobulbaceae_unclassified;Desulfobulbaceae_unclassified;Desulfobulbaceae_unclassified;	M02696_33_000000000_C6PR4_1_1107_28295_12992_294	sulfate_respiration;respiration_of_sulfur_compounds;
Otu00167	15	11	2	8	0	Bacteria;Epsilonbacteraeota;Campylobacteria;Campylobacterales;Sulfurovaceae;Sulfurovum;uncultured_Sulfurovum_sp.;uncultured_Sulfurovum_sp._unclassified;uncultured_Sulfurovum_sp._unclassified;uncultured_Sulfurovum_sp._unclassified;uncultured_Sulfurovum_sp._unclassified;uncultured_Sulfurovum_sp._unclassified;uncultured_Sulfurovum_sp._unclassified;uncultured_Sulfurovum_sp._unclassified;uncultured_Su…	M02696_33_000000000_C6PR4_1_2102_7453_18592_294	unassigned
Otu00168	1	1	19	8	10	Bacteria;Proteobacteria;Alphaproteobacteria;Rhodobacterales;Rhodobacteraceae;uncultured;uncultured_organism;uncultured_organism_unclassified;uncultured_organism_unclassified;uncultured_organism_unclassified;uncultured_organism_unclassified;uncultured_organism_unclassified;uncultured_organism_unclassified;uncultured_organism_unclassified;uncultured_organism_unclassified;	M02696_30_000000000_C6PR2_1_1112_15044_12694_271	unassigned
Otu00169	3	6	11	11	6	Bacteria;Planctomycetes;Planctomycetacia;Pirellulales;Pirellulaceae;Blastopirellula;uncultured_bacterium;uncultured_bacterium_unclassified;uncultured_bacterium_unclassified;uncultured_bacterium_unclassified;uncultured_bacterium_unclassified;uncultured_bacterium_unclassified;uncultured_bacterium_unclassified;uncultured_bacterium_unclassified;uncultured_bacterium_unclassified;	M02696_30_000000000_C6PR2_1_1119_11499_21612_271	unassigned
Otu00170	3	6	9	16	2	Bacteria;Proteobacteria;Gammaproteobacteria;UBA10353_marine_group;UBA10353_marine_group_unclassified;UBA10353_marine_group_unclassified;UBA10353_marine_group_unclassified;UBA10353_marine_group_unclassified;UBA10353_marine_group_unclassified;UBA10353_marine_group_unclassified;UBA10353_marine_group_unclassified;UBA10353_marine_group_unclassified;UBA10353_marine_group_unclassified;UBA10353_marine_gr…	M02696_32_000000000_C6LJ9_1_1104_15551_19726_80	unassigned
Otu00171	6	1	4	3	25	Bacteria;Chloroflexi;Chloroflexia;Thermomicrobiales;AKYG1722;uncultured_Chloroflexi_bacterium;uncultured_Chloroflexi_bacterium_unclassified;uncultured_Chloroflexi_bacterium_unclassified;uncultured_Chloroflexi_bacterium_unclassified;uncultured_Chloroflexi_bacterium_unclassified;uncultured_Chloroflexi_bacterium_unclassified;uncultured_Chloroflexi_bacterium_unclassified;uncultured_Chloroflexi_bacter…	M02696_32_000000000_C6LJ9_1_2111_19728_16000_81	unassigned
Otu00172	11	4	22	0	0	Bacteria;Proteobacteria;Deltaproteobacteria;Desulfobacterales;Desulfobulbaceae;uncultured;uncultured_unclassified;uncultured_unclassified;uncultured_unclassified;uncultured_unclassified;uncultured_unclassified;uncultured_unclassified;uncultured_unclassified;uncultured_unclassified;uncultured_unclassified;	M02696_33_000000000_C6PR4_1_1110_14734_17798_294	sulfate_respiration;respiration_of_sulfur_compounds;
Otu00173	22	0	1	5	10	Bacteria;Proteobacteria;Gammaproteobacteria;Milano-WF1B-44;uncultured_gamma_proteobacterium;uncultured_gamma_proteobacterium_unclassified;uncultured_gamma_proteobacterium_unclassified;uncultured_gamma_proteobacterium_unclassified;uncultured_gamma_proteobacterium_unclassified;uncultured_gamma_proteobacterium_unclassified;uncultured_gamma_proteobacterium_unclassified;uncultured_gamma_proteobacteriu…	M02696_33_000000000_C6PR4_1_1118_16231_15424_294	unassigned
Otu00174	8	0	6	12	11	Bacteria;Planctomycetes;Planctomycetacia;Pirellulales;Pirellulaceae;Pir4_lineage;uncultured_bacterium;uncultured_bacterium_unclassified;uncultured_bacterium_unclassified;uncultured_bacterium_unclassified;uncultured_bacterium_unclassified;uncultured_bacterium_unclassified;uncultured_bacterium_unclassified;uncultured_bacterium_unclassified;uncultured_bacterium_unclassified;	M02696_30_000000000_C6PR2_1_1104_12551_11460_273	unassigned
Otu00175	5	9	6	9	9	Bacteria;Proteobacteria;Alphaproteobacteria;Rhizobiales;Stappiaceae;Labrenzia;Labrenzia_aggregata;Labrenzia_aggregata_unclassified;Labrenzia_aggregata_unclassified;Labrenzia_aggregata_unclassified;Labrenzia_aggregata_unclassified;Labrenzia_aggregata_unclassified;Labrenzia_aggregata_unclassified;Labrenzia_aggregata_unclassified;Labrenzia_aggregata_unclassified;	M02696_30_000000000_C6PR2_1_1117_4372_18455_272	aerobic_chemoheterotrophy;chemoheterotrophy;
Otu00176	7	0	5	3	23	Bacteria;Chloroflexi;Anaerolineae;SBR1031;metagenome;metagenome_unclassified;metagenome_unclassified;metagenome_unclassified;metagenome_unclassified;metagenome_unclassified;metagenome_unclassified;metagenome_unclassified;metagenome_unclassified;metagenome_unclassified;metagenome_unclassified;	M02696_33_000000000_C6PR4_1_1105_7485_16744_294	unassigned
Otu00177	20	1	4	4	6	Bacteria;Actinobacteria;Thermoleophilia;Gaiellales;uncultured;uncultured_soil_bacterium;uncultured_soil_bacterium_unclassified;uncultured_soil_bacterium_unclassified;uncultured_soil_bacterium_unclassified;uncultured_soil_bacterium_unclassified;uncultured_soil_bacterium_unclassified;uncultured_soil_bacterium_unclassified;uncultured_soil_bacterium_unclassified;uncultured_soil_bacterium_unclassified…	M02696_33_000000000_C6PR4_1_2106_21729_17214_294	unassigned
Otu00178	6	15	0	7	3	Bacteria;Chloroflexi;Anaerolineae;Caldilineales;Caldilineaceae;uncultured;uncultured_organism;uncultured_organism_unclassified;uncultured_organism_unclassified;uncultured_organism_unclassified;uncultured_organism_unclassified;uncultured_organism_unclassified;uncultured_organism_unclassified;uncultured_organism_unclassified;uncultured_organism_unclassified;	M02696_30_000000000_C6PR2_1_1102_15856_1884_271	unassigned
Otu00179	0	10	7	12	6	Bacteria;Planctomycetes;Planctomycetacia;Pirellulales;Pirellulaceae;Rubripirellula;uncultured_bacterium;uncultured_bacterium_unclassified;uncultured_bacterium_unclassified;uncultured_bacterium_unclassified;uncultured_bacterium_unclassified;uncultured_bacterium_unclassified;uncultured_bacterium_unclassified;uncultured_bacterium_unclassified;uncultured_bacterium_unclassified;	M02696_30_000000000_C6PR2_1_1104_6331_8455_271	unassigned
Otu00180	2	27	2	0	0	Bacteria;Chloroflexi;Anaerolineae;Anaerolineales;Anaerolineaceae;uncultured;uncultured_unclassified;uncultured_unclassified;uncultured_unclassified;uncultured_unclassified;uncultured_unclassified;uncultured_unclassified;uncultured_unclassified;uncultured_unclassified;uncultured_unclassified;	M02696_30_000000000_C6PR2_1_1107_14503_1567_271	unassigned
Otu00181	1	13	7	7	5	Bacteria;Proteobacteria;Deltaproteobacteria;Myxococcales;Sandaracinaceae;uncultured;uncultured_unclassified;uncultured_unclassified;uncultured_unclassified;uncultured_unclassified;uncultured_unclassified;uncultured_unclassified;uncultured_unclassified;uncultured_unclassified;uncultured_unclassified;	M02696_32_000000000_C6LJ9_1_1102_28756_14599_80	unassigned
Otu00182	15	1	5	4	12	Bacteria;Firmicutes;Clostridia;Clostridiales;Clostridiaceae_4;Caminicella;uncultured_bacterium;uncultured_bacterium_unclassified;uncultured_bacterium_unclassified;uncultured_bacterium_unclassified;uncultured_bacterium_unclassified;uncultured_bacterium_unclassified;uncultured_bacterium_unclassified;uncultured_bacterium_unclassified;uncultured_bacterium_unclassified;	M02696_32_000000000_C6LJ9_1_2119_14125_13381_83	fermentation;chemoheterotrophy;
Otu00183	14	1	5	11	4	Bacteria;Firmicutes;Clostridia;Clostridiales;Lachnospiraceae;Anaerosporobacter;unidentified;unidentified_unclassified;unidentified_unclassified;unidentified_unclassified;unidentified_unclassified;unidentified_unclassified;unidentified_unclassified;unidentified_unclassified;unidentified_unclassified;	M02696_33_000000000_C6PR4_1_1110_23287_5497_294	unassigned
Otu00184	24	1	3	1	5	Bacteria;Firmicutes;Clostridia;Clostridiales;Clostridiaceae_1;Clostridium_sensu_stricto_1;Clostridium_beijerinckii;Clostridium_beijerinckii_unclassified;Clostridium_beijerinckii_unclassified;Clostridium_beijerinckii_unclassified;Clostridium_beijerinckii_unclassified;Clostridium_beijerinckii_unclassified;Clostridium_beijerinckii_unclassified;Clostridium_beijerinckii_unclassified;Clostridium_beijer…	M02696_33_000000000_C6PR4_1_1116_7838_19203_294	nitrogen_fixation;fermentation;chemoheterotrophy;
Otu00185	4	6	13	8	2	Bacteria;Planctomycetes;Planctomycetacia;Pirellulales;Pirellulaceae;Pirellulaceae_unclassified;Pirellulaceae_unclassified;Pirellulaceae_unclassified;Pirellulaceae_unclassified;Pirellulaceae_unclassified;Pirellulaceae_unclassified;Pirellulaceae_unclassified;Pirellulaceae_unclassified;Pirellulaceae_unclassified;Pirellulaceae_unclassified;	M02696_33_000000000_C6PR4_1_2102_9673_17872_294	unassigned
Otu00186	1	22	4	0	0	Bacteria;Actinobacteria;Acidimicrobiia;Microtrichales;Microtrichaceae;Sva0996_marine_group;uncultured_bacterium;uncultured_bacterium_unclassified;uncultured_bacterium_unclassified;uncultured_bacterium_unclassified;uncultured_bacterium_unclassified;uncultured_bacterium_unclassified;uncultured_bacterium_unclassified;uncultured_bacterium_unclassified;uncultured_bacterium_unclassified;	M02696_30_000000000_C6PR2_1_1101_25353_6486_271	unassigned
Otu00187	2	1	4	6	24	Bacteria;Gemmatimonadetes;BD2-11_terrestrial_group;uncultured_bacterium;uncultured_bacterium_unclassified;uncultured_bacterium_unclassified;uncultured_bacterium_unclassified;uncultured_bacterium_unclassified;uncultured_bacterium_unclassified;uncultured_bacterium_unclassified;uncultured_bacterium_unclassified;uncultured_bacterium_unclassified;uncultured_bacterium_unclassified;uncultured_bacterium_…	M02696_30_000000000_C6PR2_1_1107_22447_13023_273	unassigned
Otu00188	4	5	11	4	11	Bacteria;Proteobacteria;Gammaproteobacteria;KI89A_clade;uncultured_gamma_proteobacterium;uncultured_gamma_proteobacterium_unclassified;uncultured_gamma_proteobacterium_unclassified;uncultured_gamma_proteobacterium_unclassified;uncultured_gamma_proteobacterium_unclassified;uncultured_gamma_proteobacterium_unclassified;uncultured_gamma_proteobacterium_unclassified;uncultured_gamma_proteobacterium_u…	M02696_30_000000000_C6PR2_1_1112_17461_6778_272	unassigned
Otu00189	20	3	0	11	0	Bacteria;Proteobacteria;Deltaproteobacteria;Desulfobacterales;Desulfobulbaceae;Desulforhopalus;Desulforhopalus_unclassified;Desulforhopalus_unclassified;Desulforhopalus_unclassified;Desulforhopalus_unclassified;Desulforhopalus_unclassified;Desulforhopalus_unclassified;Desulforhopalus_unclassified;Desulforhopalus_unclassified;Desulforhopalus_unclassified;	M02696_33_000000000_C6PR4_1_1101_15029_1891_294	sulfate_respiration;respiration_of_sulfur_compounds;dark_hydrogen_oxidation;fermentation;chemoheterotrophy;
Otu00190	0	14	4	9	6	Bacteria;Planctomycetes;Planctomycetacia;Pirellulales;Pirellulaceae;Pir4_lineage;uncultured_planctomycete;uncultured_planctomycete_unclassified;uncultured_planctomycete_unclassified;uncultured_planctomycete_unclassified;uncultured_planctomycete_unclassified;uncultured_planctomycete_unclassified;uncultured_planctomycete_unclassified;uncultured_planctomycete_unclassified;uncultured_planctomycete_un…	M02696_30_000000000_C6PR2_1_1101_19838_18246_271	unassigned
Otu00191	5	6	14	4	7	Bacteria;Proteobacteria;Alphaproteobacteria;Rhizobiales;Rhizobiaceae;Rhizobiaceae_unclassified;Rhizobiaceae_unclassified;Rhizobiaceae_unclassified;Rhizobiaceae_unclassified;Rhizobiaceae_unclassified;Rhizobiaceae_unclassified;Rhizobiaceae_unclassified;Rhizobiaceae_unclassified;Rhizobiaceae_unclassified;Rhizobiaceae_unclassified;	M02696_30_000000000_C6PR2_1_1106_27629_9919_273	unassigned
Otu00192	2	4	21	4	5	Bacteria;Proteobacteria;Gammaproteobacteria;Oceanospirillales;Halomonadaceae;Halomonas;Halomonas_unclassified;Halomonas_unclassified;Halomonas_unclassified;Halomonas_unclassified;Halomonas_unclassified;Halomonas_unclassified;Halomonas_unclassified;Halomonas_unclassified;Halomonas_unclassified;	M02696_30_000000000_C6PR2_1_1109_14046_23493_271	aerobic_chemoheterotrophy;hydrocarbon_degradation;chemoheterotrophy;
Otu00193	0	15	10	5	4	Bacteria;Proteobacteria;Alphaproteobacteria;Tistrellales;Geminicoccaceae;uncultured;uncultured_bacterium;uncultured_bacterium_unclassified;uncultured_bacterium_unclassified;uncultured_bacterium_unclassified;uncultured_bacterium_unclassified;uncultured_bacterium_unclassified;uncultured_bacterium_unclassified;uncultured_bacterium_unclassified;uncultured_bacterium_unclassified;	M02696_30_000000000_C6PR2_1_1111_26334_17757_271	unassigned
Otu00194	1	13	4	4	8	Bacteria;Actinobacteria;Actinobacteria;Pseudonocardiales;Pseudonocardiaceae;Actinomycetospora;uncultured_bacterium;uncultured_bacterium_unclassified;uncultured_bacterium_unclassified;uncultured_bacterium_unclassified;uncultured_bacterium_unclassified;uncultured_bacterium_unclassified;uncultured_bacterium_unclassified;uncultured_bacterium_unclassified;uncultured_bacterium_unclassified;	M02696_30_000000000_C6PR2_1_1113_10293_1652_271	unassigned
Otu00195	8	2	6	12	5	Bacteria;Actinobacteria;Thermoleophilia;Gaiellales;uncultured;uncultured_unclassified;uncultured_unclassified;uncultured_unclassified;uncultured_unclassified;uncultured_unclassified;uncultured_unclassified;uncultured_unclassified;uncultured_unclassified;uncultured_unclassified;uncultured_unclassified;	M02696_33_000000000_C6PR4_1_1103_9901_13385_294	unassigned
Otu00196	3	9	6	11	3	Bacteria;Planctomycetes;Planctomycetacia;Pirellulales;Pirellulaceae;Bythopirellula;Bythopirellula_unclassified;Bythopirellula_unclassified;Bythopirellula_unclassified;Bythopirellula_unclassified;Bythopirellula_unclassified;Bythopirellula_unclassified;Bythopirellula_unclassified;Bythopirellula_unclassified;Bythopirellula_unclassified;	M02696_33_000000000_C6PR4_1_2108_12397_13604_294	unassigned
Otu00197	4	11	5	4	6	Bacteria;Actinobacteria;Actinobacteria;Micrococcales;Microbacteriaceae;Microbacterium;Microbacterium_aquimaris;Microbacterium_aquimaris_unclassified;Microbacterium_aquimaris_unclassified;Microbacterium_aquimaris_unclassified;Microbacterium_aquimaris_unclassified;Microbacterium_aquimaris_unclassified;Microbacterium_aquimaris_unclassified;Microbacterium_aquimaris_unclassified;Microbacterium_aquimar…	M02696_30_000000000_C6PR2_1_1104_6750_16550_271	aerobic_chemoheterotrophy;chemoheterotrophy;
Otu00198	0	7	9	11	2	Bacteria;Planctomycetes;Planctomycetacia;Pirellulales;Pirellulaceae;Pir4_lineage;Pir4_lineage_unclassified;Pir4_lineage_unclassified;Pir4_lineage_unclassified;Pir4_lineage_unclassified;Pir4_lineage_unclassified;Pir4_lineage_unclassified;Pir4_lineage_unclassified;Pir4_lineage_unclassified;Pir4_lineage_unclassified;	M02696_30_000000000_C6PR2_1_1104_8203_22084_271	unassigned
Otu00199	2	13	1	10	3	Bacteria;Proteobacteria;Gammaproteobacteria;Oceanospirillales;SS1-B-06-26;uncultured_bacterium;uncultured_bacterium_unclassified;uncultured_bacterium_unclassified;uncultured_bacterium_unclassified;uncultured_bacterium_unclassified;uncultured_bacterium_unclassified;uncultured_bacterium_unclassified;uncultured_bacterium_unclassified;uncultured_bacterium_unclassified;uncultured_bacterium_unclassifie…	M02696_30_000000000_C6PR2_1_1106_25300_10116_271	aerobic_chemoheterotrophy;chemoheterotrophy;
Otu00200	4	4	7	3	17	Bacteria;Actinobacteria;Thermoleophilia;Solirubrobacterales;67-14;67-14_unclassified;67-14_unclassified;67-14_unclassified;67-14_unclassified;67-14_unclassified;67-14_unclassified;67-14_unclassified;67-14_unclassified;67-14_unclassified;67-14_unclassified;	M02696_32_000000000_C6LJ9_1_1115_9033_7205_81	unassigned
Otu00201	3	2	8	6	14	Bacteria;Proteobacteria;Alphaproteobacteria;Rhodobacterales;Rhodobacteraceae;Roseivivax;uncultured_organism;uncultured_organism_unclassified;uncultured_organism_unclassified;uncultured_organism_unclassified;uncultured_organism_unclassified;uncultured_organism_unclassified;uncultured_organism_unclassified;uncultured_organism_unclassified;uncultured_organism_unclassified;	M02696_32_000000000_C6LJ9_1_2109_17111_11014_83	aerobic_chemoheterotrophy;chemoheterotrophy;
Otu00202	15	6	6	1	5	Bacteria;Firmicutes;Clostridia;Clostridiales;Clostridiaceae_1;Clostridium_sensu_stricto_1;Clostridium_disporicum;Clostridium_disporicum_unclassified;Clostridium_disporicum_unclassified;Clostridium_disporicum_unclassified;Clostridium_disporicum_unclassified;Clostridium_disporicum_unclassified;Clostridium_disporicum_unclassified;Clostridium_disporicum_unclassified;Clostridium_disporicum_unclassifie…	M02696_33_000000000_C6PR4_1_1102_18352_19151_294	fermentation;chemoheterotrophy;
Otu00203	16	4	3	5	6	Bacteria;Proteobacteria;Gammaproteobacteria;Thiotrichales;Thiotrichaceae;uncultured;sulfur-oxidizing_bacterium_NDII1.2;sulfur-oxidizing_bacterium_NDII1.2_unclassified;sulfur-oxidizing_bacterium_NDII1.2_unclassified;sulfur-oxidizing_bacterium_NDII1.2_unclassified;sulfur-oxidizing_bacterium_NDII1.2_unclassified;sulfur-oxidizing_bacterium_NDII1.2_unclassified;sulfur-oxidizing_bacterium_NDII1.2_uncla…	M02696_33_000000000_C6PR4_1_1107_10633_5040_294	unassigned
Otu00204	8	0	5	9	11	Bacteria;Proteobacteria;Gammaproteobacteria;Chromatiales;Chromatiaceae;Candidatus_Thiobios;Candidatus_Thiobios_unclassified;Candidatus_Thiobios_unclassified;Candidatus_Thiobios_unclassified;Candidatus_Thiobios_unclassified;Candidatus_Thiobios_unclassified;Candidatus_Thiobios_unclassified;Candidatus_Thiobios_unclassified;Candidatus_Thiobios_unclassified;Candidatus_Thiobios_unclassified;	M02696_33_000000000_C6PR4_1_2104_24966_10428_294	unassigned
Otu00205	1	4	12	11	1	Bacteria;Planctomycetes;Planctomycetacia;Pirellulales;Pirellulaceae;Blastopirellula;uncultured_deep-sea_bacterium;uncultured_deep-sea_bacterium_unclassified;uncultured_deep-sea_bacterium_unclassified;uncultured_deep-sea_bacterium_unclassified;uncultured_deep-sea_bacterium_unclassified;uncultured_deep-sea_bacterium_unclassified;uncultured_deep-sea_bacterium_unclassified;uncultured_deep-sea_bacteri…	M02696_30_000000000_C6PR2_1_1105_12265_5919_271	unassigned
Otu00206	5	6	6	4	7	Bacteria;Chloroflexi;Anaerolineae;Caldilineales;Caldilineaceae;uncultured;uncultured_unclassified;uncultured_unclassified;uncultured_unclassified;uncultured_unclassified;uncultured_unclassified;uncultured_unclassified;uncultured_unclassified;uncultured_unclassified;uncultured_unclassified;	M02696_32_000000000_C6LJ9_1_1107_4511_11929_80	unassigned
Otu00207	4	4	11	10	1	Bacteria;Proteobacteria;Gammaproteobacteria;B2M28;uncultured_gamma_proteobacterium;uncultured_gamma_proteobacterium_unclassified;uncultured_gamma_proteobacterium_unclassified;uncultured_gamma_proteobacterium_unclassified;uncultured_gamma_proteobacterium_unclassified;uncultured_gamma_proteobacterium_unclassified;uncultured_gamma_proteobacterium_unclassified;uncultured_gamma_proteobacterium_unclass…	M02696_32_000000000_C6LJ9_1_1116_7505_9799_81	unassigned
Otu00208	19	3	2	7	1	Bacteria;Firmicutes;Clostridia;Clostridiales;Lachnospiraceae;Lachnospiraceae_unclassified;Lachnospiraceae_unclassified;Lachnospiraceae_unclassified;Lachnospiraceae_unclassified;Lachnospiraceae_unclassified;Lachnospiraceae_unclassified;Lachnospiraceae_unclassified;Lachnospiraceae_unclassified;Lachnospiraceae_unclassified;Lachnospiraceae_unclassified;	M02696_33_000000000_C6PR4_1_1102_20921_11586_294	unassigned
Otu00209	5	8	9	5	2	Bacteria;Firmicutes;Clostridia;Clostridiales;Defluviitaleaceae;Defluviitaleaceae_UCG-011;uncultured_bacterium;uncultured_bacterium_unclassified;uncultured_bacterium_unclassified;uncultured_bacterium_unclassified;uncultured_bacterium_unclassified;uncultured_bacterium_unclassified;uncultured_bacterium_unclassified;uncultured_bacterium_unclassified;uncultured_bacterium_unclassified;	M02696_33_000000000_C6PR4_1_1108_16328_20402_294	unassigned
Otu00210	11	12	4	1	1	Bacteria;Planctomycetes;Planctomycetacia;Pirellulales;Pirellulaceae;Pir4_lineage;Pir4_lineage_unclassified;Pir4_lineage_unclassified;Pir4_lineage_unclassified;Pir4_lineage_unclassified;Pir4_lineage_unclassified;Pir4_lineage_unclassified;Pir4_lineage_unclassified;Pir4_lineage_unclassified;Pir4_lineage_unclassified;	M02696_30_000000000_C6PR2_1_1101_8973_2363_271	unassigned
Otu00211	3	11	6	8	0	Bacteria;Proteobacteria;Alphaproteobacteria;Rhizobiales;Rhizobiales_unclassified;Rhizobiales_unclassified;Rhizobiales_unclassified;Rhizobiales_unclassified;Rhizobiales_unclassified;Rhizobiales_unclassified;Rhizobiales_unclassified;Rhizobiales_unclassified;Rhizobiales_unclassified;Rhizobiales_unclassified;Rhizobiales_unclassified;	M02696_30_000000000_C6PR2_1_1104_15983_2264_271	unassigned
Otu00212	4	6	4	9	6	Bacteria;Chloroflexi;Anaerolineae;Caldilineales;Caldilineaceae;uncultured;uncultured_Chloroflexi_bacterium;uncultured_Chloroflexi_bacterium_unclassified;uncultured_Chloroflexi_bacterium_unclassified;uncultured_Chloroflexi_bacterium_unclassified;uncultured_Chloroflexi_bacterium_unclassified;uncultured_Chloroflexi_bacterium_unclassified;uncultured_Chloroflexi_bacterium_unclassified;uncultured_Chlor…	M02696_30_000000000_C6PR2_1_1106_11043_24289_272	unassigned
Otu00213	5	1	9	9	7	Bacteria;Planctomycetes;Planctomycetacia;Planctomycetales;Rubinisphaeraceae;uncultured;uncultured_Planctomycetaceae_bacterium;uncultured_Planctomycetaceae_bacterium_unclassified;uncultured_Planctomycetaceae_bacterium_unclassified;uncultured_Planctomycetaceae_bacterium_unclassified;uncultured_Planctomycetaceae_bacterium_unclassified;uncultured_Planctomycetaceae_bacterium_unclassified;uncultured_Pl…	M02696_30_000000000_C6PR2_1_1115_11824_15727_271	unassigned
Otu00214	7	7	16	1	2	Bacteria;Actinobacteria;Acidimicrobiia;Actinomarinales;uncultured;uncultured_Actinomycetales_bacterium;uncultured_Actinomycetales_bacterium_unclassified;uncultured_Actinomycetales_bacterium_unclassified;uncultured_Actinomycetales_bacterium_unclassified;uncultured_Actinomycetales_bacterium_unclassified;uncultured_Actinomycetales_bacterium_unclassified;uncultured_Actinomycetales_bacterium_unclassif…	M02696_32_000000000_C6LJ9_1_2118_9854_14497_81	unassigned
Otu00215	5	0	0	4	22	Bacteria;Planctomycetes;Planctomycetacia;Pirellulales;Pirellulaceae;Rhodopirellula;uncultured_bacterium;uncultured_bacterium_unclassified;uncultured_bacterium_unclassified;uncultured_bacterium_unclassified;uncultured_bacterium_unclassified;uncultured_bacterium_unclassified;uncultured_bacterium_unclassified;uncultured_bacterium_unclassified;uncultured_bacterium_unclassified;	M02696_33_000000000_C6PR4_1_2108_12428_17792_294	unassigned
Otu00216	2	3	5	9	8	Bacteria;Proteobacteria;Alphaproteobacteria;Rhizobiales;Rhizobiaceae;Rhizobiaceae_unclassified;Rhizobiaceae_unclassified;Rhizobiaceae_unclassified;Rhizobiaceae_unclassified;Rhizobiaceae_unclassified;Rhizobiaceae_unclassified;Rhizobiaceae_unclassified;Rhizobiaceae_unclassified;Rhizobiaceae_unclassified;Rhizobiaceae_unclassified;	M02696_30_000000000_C6PR2_1_1103_28652_14047_271	unassigned
Otu00217	3	6	2	11	4	Bacteria;Acidobacteria;Thermoanaerobaculia;Thermoanaerobaculales;Thermoanaerobaculaceae;Subgroup_23;Subgroup_23_unclassified;Subgroup_23_unclassified;Subgroup_23_unclassified;Subgroup_23_unclassified;Subgroup_23_unclassified;Subgroup_23_unclassified;Subgroup_23_unclassified;Subgroup_23_unclassified;Subgroup_23_unclassified;	M02696_30_000000000_C6PR2_1_1106_21790_20018_270	unassigned
Otu00218	2	1	10	11	4	Bacteria;Actinobacteria;Acidimicrobiia;Actinomarinales;uncultured;uncultured_Actinomycetales_bacterium;uncultured_Actinomycetales_bacterium_unclassified;uncultured_Actinomycetales_bacterium_unclassified;uncultured_Actinomycetales_bacterium_unclassified;uncultured_Actinomycetales_bacterium_unclassified;uncultured_Actinomycetales_bacterium_unclassified;uncultured_Actinomycetales_bacterium_unclassif…	M02696_30_000000000_C6PR2_1_1107_4739_13465_272	unassigned
Otu00219	2	7	0	14	5	Bacteria;Acidobacteria;Acidobacteriia;Solibacterales;Solibacteraceae_(Subgroup_3);Solibacteraceae_(Subgroup_3)_unclassified;Solibacteraceae_(Subgroup_3)_unclassified;Solibacteraceae_(Subgroup_3)_unclassified;Solibacteraceae_(Subgroup_3)_unclassified;Solibacteraceae_(Subgroup_3)_unclassified;Solibacteraceae_(Subgroup_3)_unclassified;Solibacteraceae_(Subgroup_3)_unclassified;Solibacteraceae_(Subgro…	M02696_33_000000000_C6PR4_1_1101_5796_13062_294	unassigned
Otu00220	15	1	5	3	9	Bacteria;Chloroflexi;Anaerolineae;uncultured;uncultured_Chloroflexi_bacterium;uncultured_Chloroflexi_bacterium_unclassified;uncultured_Chloroflexi_bacterium_unclassified;uncultured_Chloroflexi_bacterium_unclassified;uncultured_Chloroflexi_bacterium_unclassified;uncultured_Chloroflexi_bacterium_unclassified;uncultured_Chloroflexi_bacterium_unclassified;uncultured_Chloroflexi_bacterium_unclassified…	M02696_33_000000000_C6PR4_1_1102_8214_19876_294	unassigned
Otu00221	5	1	5	6	14	Bacteria;Actinobacteria;Acidimicrobiia;Microtrichales;uncultured;bacterium_YC-LK-LKJ22;bacterium_YC-LK-LKJ22_unclassified;bacterium_YC-LK-LKJ22_unclassified;bacterium_YC-LK-LKJ22_unclassified;bacterium_YC-LK-LKJ22_unclassified;bacterium_YC-LK-LKJ22_unclassified;bacterium_YC-LK-LKJ22_unclassified;bacterium_YC-LK-LKJ22_unclassified;bacterium_YC-LK-LKJ22_unclassified;bacterium_YC-LK-LKJ22_unclassifi…	M02696_33_000000000_C6PR4_1_1104_18396_14562_294	unassigned
Otu00222	6	4	9	5	5	Bacteria;Dadabacteria;Dadabacteriia;Dadabacteriales;uncultured_organism;uncultured_organism_unclassified;uncultured_organism_unclassified;uncultured_organism_unclassified;uncultured_organism_unclassified;uncultured_organism_unclassified;uncultured_organism_unclassified;uncultured_organism_unclassified;uncultured_organism_unclassified;uncultured_organism_unclassified;uncultured_organism_unclassifi…	M02696_33_000000000_C6PR4_1_1104_8680_5143_294	unassigned
Otu00223	1	19	4	0	5	Bacteria;Actinobacteria;Actinobacteria;Kineosporiales;Kineosporiaceae;Pseudokineococcus;Pseudokineococcus_marinus;Pseudokineococcus_marinus_unclassified;Pseudokineococcus_marinus_unclassified;Pseudokineococcus_marinus_unclassified;Pseudokineococcus_marinus_unclassified;Pseudokineococcus_marinus_unclassified;Pseudokineococcus_marinus_unclassified;Pseudokineococcus_marinus_unclassified;Pseudokineoc…	M02696_33_000000000_C6PR4_1_1106_27476_16204_294	aerobic_chemoheterotrophy;chemoheterotrophy;
Otu00224	25	0	0	2	3	Bacteria;Deinococcus-Thermus;Deinococci;Deinococcales;Trueperaceae;Truepera;uncultured_bacterium;uncultured_bacterium_unclassified;uncultured_bacterium_unclassified;uncultured_bacterium_unclassified;uncultured_bacterium_unclassified;uncultured_bacterium_unclassified;uncultured_bacterium_unclassified;uncultured_bacterium_unclassified;uncultured_bacterium_unclassified;	M02696_33_000000000_C6PR4_1_1110_9689_10148_294	unassigned
Otu00225	5	1	3	7	12	Bacteria;Proteobacteria;Gammaproteobacteria;Gammaproteobacteria_unclassified;Gammaproteobacteria_unclassified;Gammaproteobacteria_unclassified;Gammaproteobacteria_unclassified;Gammaproteobacteria_unclassified;Gammaproteobacteria_unclassified;Gammaproteobacteria_unclassified;Gammaproteobacteria_unclassified;Gammaproteobacteria_unclassified;Gammaproteobacteria_unclassified;Gammaproteobacteria_uncla…	M02696_33_000000000_C6PR4_1_2101_27004_11606_294	unassigned
Otu00226	0	13	3	6	3	Bacteria;Chloroflexi;Chloroflexia;Thermomicrobiales;JG30-KF-CM45;JG30-KF-CM45_unclassified;JG30-KF-CM45_unclassified;JG30-KF-CM45_unclassified;JG30-KF-CM45_unclassified;JG30-KF-CM45_unclassified;JG30-KF-CM45_unclassified;JG30-KF-CM45_unclassified;JG30-KF-CM45_unclassified;JG30-KF-CM45_unclassified;JG30-KF-CM45_unclassified;	M02696_30_000000000_C6PR2_1_1101_7880_3434_271	unassigned
Otu00227	2	10	2	6	3	Bacteria;Proteobacteria;Gammaproteobacteria;Alteromonadales;Marinobacteraceae;Marinobacter;Marinobacter_zhanjiangensis;Marinobacter_zhanjiangensis_unclassified;Marinobacter_zhanjiangensis_unclassified;Marinobacter_zhanjiangensis_unclassified;Marinobacter_zhanjiangensis_unclassified;Marinobacter_zhanjiangensis_unclassified;Marinobacter_zhanjiangensis_unclassified;Marinobacter_zhanjiangensis_unclas…	M02696_30_000000000_C6PR2_1_1108_17035_12928_271	aerobic_chemoheterotrophy;chemoheterotrophy;
Otu00228	0	18	0	4	1	Bacteria;Proteobacteria;Alphaproteobacteria;Rhodobacterales;Rhodobacteraceae;Rhodobacteraceae_unclassified;Rhodobacteraceae_unclassified;Rhodobacteraceae_unclassified;Rhodobacteraceae_unclassified;Rhodobacteraceae_unclassified;Rhodobacteraceae_unclassified;Rhodobacteraceae_unclassified;Rhodobacteraceae_unclassified;Rhodobacteraceae_unclassified;Rhodobacteraceae_unclassified;	M02696_30_000000000_C6PR2_1_1111_20106_15256_271	unassigned
Otu00229	2	4	12	7	6	Bacteria;Proteobacteria;Alphaproteobacteria;Parvibaculales;PS1_clade;PS1_clade_unclassified;PS1_clade_unclassified;PS1_clade_unclassified;PS1_clade_unclassified;PS1_clade_unclassified;PS1_clade_unclassified;PS1_clade_unclassified;PS1_clade_unclassified;PS1_clade_unclassified;PS1_clade_unclassified;	M02696_30_000000000_C6PR2_1_1115_25575_11598_271	unassigned
Otu00230	4	13	7	3	2	Bacteria;Proteobacteria;Alphaproteobacteria;Rhodobacterales;Rhodobacteraceae;Rhodobacteraceae_unclassified;Rhodobacteraceae_unclassified;Rhodobacteraceae_unclassified;Rhodobacteraceae_unclassified;Rhodobacteraceae_unclassified;Rhodobacteraceae_unclassified;Rhodobacteraceae_unclassified;Rhodobacteraceae_unclassified;Rhodobacteraceae_unclassified;Rhodobacteraceae_unclassified;	M02696_30_000000000_C6PR2_1_1115_6542_11127_271	unassigned
Otu00231	1	5	4	11	7	Bacteria;Planctomycetes;Planctomycetacia;Planctomycetales;Gimesiaceae;uncultured;uncultured_bacterium;uncultured_bacterium_unclassified;uncultured_bacterium_unclassified;uncultured_bacterium_unclassified;uncultured_bacterium_unclassified;uncultured_bacterium_unclassified;uncultured_bacterium_unclassified;uncultured_bacterium_unclassified;uncultured_bacterium_unclassified;	M02696_30_000000000_C6PR2_1_1116_5439_3900_272	unassigned
Otu00232	3	7	2	15	3	Bacteria;Proteobacteria;Alphaproteobacteria;Rhodobacterales;Rhodobacteraceae;Marinovum;uncultured_bacterium;uncultured_bacterium_unclassified;uncultured_bacterium_unclassified;uncultured_bacterium_unclassified;uncultured_bacterium_unclassified;uncultured_bacterium_unclassified;uncultured_bacterium_unclassified;uncultured_bacterium_unclassified;uncultured_bacterium_unclassified;	M02696_32_000000000_C6LJ9_1_2102_22274_9541_82	unassigned
Otu00233	12	0	2	3	13	Bacteria;Planctomycetes;Planctomycetacia;Pirellulales;Pirellulaceae;Blastopirellula;uncultured_Planctomycetaceae_bacterium;uncultured_Planctomycetaceae_bacterium_unclassified;uncultured_Planctomycetaceae_bacterium_unclassified;uncultured_Planctomycetaceae_bacterium_unclassified;uncultured_Planctomycetaceae_bacterium_unclassified;uncultured_Planctomycetaceae_bacterium_unclassified;uncultured_Planc…	M02696_32_000000000_C6LJ9_1_2102_26941_13121_82	unassigned
Otu00234	3	1	10	9	5	Bacteria;Proteobacteria;Alphaproteobacteria;Rhizobiales;Hyphomicrobiaceae;uncultured;uncultured_unclassified;uncultured_unclassified;uncultured_unclassified;uncultured_unclassified;uncultured_unclassified;uncultured_unclassified;uncultured_unclassified;uncultured_unclassified;uncultured_unclassified;	M02696_32_000000000_C6LJ9_1_2112_10226_12719_80	unassigned
Otu00235	8	1	5	3	12	Bacteria;Gemmatimonadetes;BD2-11_terrestrial_group;uncultured_bacterium;uncultured_bacterium_unclassified;uncultured_bacterium_unclassified;uncultured_bacterium_unclassified;uncultured_bacterium_unclassified;uncultured_bacterium_unclassified;uncultured_bacterium_unclassified;uncultured_bacterium_unclassified;uncultured_bacterium_unclassified;uncultured_bacterium_unclassified;uncultured_bacterium_…	M02696_33_000000000_C6PR4_1_1102_22041_14313_294	unassigned
Otu00236	14	6	3	0	8	Bacteria;Firmicutes;Clostridia;Clostridiales;Clostridiaceae_1;Oceanirhabdus;Oceanirhabdus_sediminicola;Oceanirhabdus_sediminicola_unclassified;Oceanirhabdus_sediminicola_unclassified;Oceanirhabdus_sediminicola_unclassified;Oceanirhabdus_sediminicola_unclassified;Oceanirhabdus_sediminicola_unclassified;Oceanirhabdus_sediminicola_unclassified;Oceanirhabdus_sediminicola_unclassified;Oceanirhabdus_se…	M02696_33_000000000_C6PR4_1_1102_7647_16869_294	unassigned
Otu00237	5	11	4	3	2	Bacteria;Chloroflexi;JG30-KF-CM66;JG30-KF-CM66_unclassified;JG30-KF-CM66_unclassified;JG30-KF-CM66_unclassified;JG30-KF-CM66_unclassified;JG30-KF-CM66_unclassified;JG30-KF-CM66_unclassified;JG30-KF-CM66_unclassified;JG30-KF-CM66_unclassified;JG30-KF-CM66_unclassified;JG30-KF-CM66_unclassified;JG30-KF-CM66_unclassified;JG30-KF-CM66_unclassified;	M02696_33_000000000_C6PR4_1_2106_22487_13796_294	unassigned
Otu00238	10	9	3	7	2	Bacteria;Proteobacteria;Deltaproteobacteria;Desulfobacterales;Desulfobulbaceae;Desulfobulbus;uncultured_bacterium;uncultured_bacterium_unclassified;uncultured_bacterium_unclassified;uncultured_bacterium_unclassified;uncultured_bacterium_unclassified;uncultured_bacterium_unclassified;uncultured_bacterium_unclassified;uncultured_bacterium_unclassified;uncultured_bacterium_unclassified;	M02696_33_000000000_C6PR4_1_2111_21665_20117_294	sulfate_respiration;sulfite_respiration;respiration_of_sulfur_compounds;fermentation;chemoheterotrophy;
Otu00239	5	2	6	7	7	Bacteria;Acidobacteria;Thermoanaerobaculia;Thermoanaerobaculales;Thermoanaerobaculaceae;Subgroup_23;Subgroup_23_unclassified;Subgroup_23_unclassified;Subgroup_23_unclassified;Subgroup_23_unclassified;Subgroup_23_unclassified;Subgroup_23_unclassified;Subgroup_23_unclassified;Subgroup_23_unclassified;Subgroup_23_unclassified;	M02696_30_000000000_C6PR2_1_1103_12550_1933_271	unassigned
Otu00240	5	3	0	13	9	Bacteria;Actinobacteria;Actinobacteria;Propionibacteriales;Nocardioidaceae;Nocardioides;uncultured_bacterium;uncultured_bacterium_unclassified;uncultured_bacterium_unclassified;uncultured_bacterium_unclassified;uncultured_bacterium_unclassified;uncultured_bacterium_unclassified;uncultured_bacterium_unclassified;uncultured_bacterium_unclassified;uncultured_bacterium_unclassified;	M02696_30_000000000_C6PR2_1_1104_4471_6694_273	aerobic_chemoheterotrophy;aromatic_compound_degradation;chemoheterotrophy;
Otu00241	0	0	2	1	27	Bacteria;Chloroflexi;Chloroflexia;Thermomicrobiales;JG30-KF-CM45;uncultured_bacterium;uncultured_bacterium_unclassified;uncultured_bacterium_unclassified;uncultured_bacterium_unclassified;uncultured_bacterium_unclassified;uncultured_bacterium_unclassified;uncultured_bacterium_unclassified;uncultured_bacterium_unclassified;uncultured_bacterium_unclassified;uncultured_bacterium_unclassified;	M02696_30_000000000_C6PR2_1_1114_20309_20480_273	unassigned
Otu00242	2	6	11	9	0	Bacteria;Proteobacteria;Gammaproteobacteria;KI89A_clade;uncultured_bacterium;uncultured_bacterium_unclassified;uncultured_bacterium_unclassified;uncultured_bacterium_unclassified;uncultured_bacterium_unclassified;uncultured_bacterium_unclassified;uncultured_bacterium_unclassified;uncultured_bacterium_unclassified;uncultured_bacterium_unclassified;uncultured_bacterium_unclassified;uncultured_bacte…	M02696_30_000000000_C6PR2_1_1114_23408_23940_272	unassigned
Otu00243	7	4	8	7	3	Bacteria;Gemmatimonadetes;PAUC43f_marine_benthic_group;uncultured_bacterium;uncultured_bacterium_unclassified;uncultured_bacterium_unclassified;uncultured_bacterium_unclassified;uncultured_bacterium_unclassified;uncultured_bacterium_unclassified;uncultured_bacterium_unclassified;uncultured_bacterium_unclassified;uncultured_bacterium_unclassified;uncultured_bacterium_unclassified;uncultured_bacter…	M02696_30_000000000_C6PR2_1_2105_16848_13014_270	unassigned
Otu00244	3	2	7	2	14	Bacteria;Proteobacteria;Deltaproteobacteria;NB1-j;NB1-j_unclassified;NB1-j_unclassified;NB1-j_unclassified;NB1-j_unclassified;NB1-j_unclassified;NB1-j_unclassified;NB1-j_unclassified;NB1-j_unclassified;NB1-j_unclassified;NB1-j_unclassified;NB1-j_unclassified;	M02696_30_000000000_C6PR2_1_2114_21219_2324_271	unassigned
Otu00245	0	0	0	4	27	Bacteria;Proteobacteria;Gammaproteobacteria;Xanthomonadales;Rhodanobacteraceae;Oleiagrimonas;Xanthomonadaceae_bacterium_PETBA01;Xanthomonadaceae_bacterium_PETBA01_unclassified;Xanthomonadaceae_bacterium_PETBA01_unclassified;Xanthomonadaceae_bacterium_PETBA01_unclassified;Xanthomonadaceae_bacterium_PETBA01_unclassified;Xanthomonadaceae_bacterium_PETBA01_unclassified;Xanthomonadaceae_bacterium_PETB…	M02696_32_000000000_C6LJ9_1_1102_29099_14291_83	unassigned
Otu00246	3	5	16	3	2	Bacteria;Proteobacteria;Alphaproteobacteria;Alphaproteobacteria_Incertae_Sedis;Unknown_Family;Acuticoccus;uncultured_Rhizobiales_bacterium;uncultured_Rhizobiales_bacterium_unclassified;uncultured_Rhizobiales_bacterium_unclassified;uncultured_Rhizobiales_bacterium_unclassified;uncultured_Rhizobiales_bacterium_unclassified;uncultured_Rhizobiales_bacterium_unclassified;uncultured_Rhizobiales_bacteri…	M02696_32_000000000_C6LJ9_1_2103_12499_10210_81	unassigned
Otu00247	7	0	2	4	15	Bacteria;Chloroflexi;Anaerolineae;Anaerolineales;Anaerolineaceae;uncultured;uncultured_Chloroflexi_bacterium;uncultured_Chloroflexi_bacterium_unclassified;uncultured_Chloroflexi_bacterium_unclassified;uncultured_Chloroflexi_bacterium_unclassified;uncultured_Chloroflexi_bacterium_unclassified;uncultured_Chloroflexi_bacterium_unclassified;uncultured_Chloroflexi_bacterium_unclassified;uncultured_Chl…	M02696_32_000000000_C6LJ9_1_2106_13765_16005_80	unassigned
Otu00248	6	2	2	4	13	Bacteria;Proteobacteria;Deltaproteobacteria;Desulfobacterales;Desulfobacteraceae;uncultured;uncultured_delta_proteobacterium;uncultured_delta_proteobacterium_unclassified;uncultured_delta_proteobacterium_unclassified;uncultured_delta_proteobacterium_unclassified;uncultured_delta_proteobacterium_unclassified;uncultured_delta_proteobacterium_unclassified;uncultured_delta_proteobacterium_unclassifie…	M02696_32_000000000_C6LJ9_1_2111_25191_6779_83	sulfate_respiration;respiration_of_sulfur_compounds;
Otu00249	17	6	3	2	2	Bacteria;Cyanobacteria;Melainabacteria;Gastranaerophilales;uncultured_organism;uncultured_organism_unclassified;uncultured_organism_unclassified;uncultured_organism_unclassified;uncultured_organism_unclassified;uncultured_organism_unclassified;uncultured_organism_unclassified;uncultured_organism_unclassified;uncultured_organism_unclassified;uncultured_organism_unclassified;uncultured_organism_unc…	M02696_33_000000000_C6PR4_1_2112_10127_20212_294	cyanobacteria;oxygenic_photoautotrophy;photoautotrophy;phototrophy;
Otu00250	5	7	13	1	0	Bacteria;Actinobacteria;Thermoleophilia;Gaiellales;uncultured;uncultured_prokaryote;uncultured_prokaryote_unclassified;uncultured_prokaryote_unclassified;uncultured_prokaryote_unclassified;uncultured_prokaryote_unclassified;uncultured_prokaryote_unclassified;uncultured_prokaryote_unclassified;uncultured_prokaryote_unclassified;uncultured_prokaryote_unclassified;uncultured_prokaryote_unclassified;	M02696_30_000000000_C6PR2_1_1104_23456_16089_271	unassigned
Otu00251	2	4	8	5	5	Bacteria;Chloroflexi;KD4-96;uncultured_bacterium;uncultured_bacterium_unclassified;uncultured_bacterium_unclassified;uncultured_bacterium_unclassified;uncultured_bacterium_unclassified;uncultured_bacterium_unclassified;uncultured_bacterium_unclassified;uncultured_bacterium_unclassified;uncultured_bacterium_unclassified;uncultured_bacterium_unclassified;uncultured_bacterium_unclassified;uncultured…	M02696_30_000000000_C6PR2_1_2103_19650_19277_271	unassigned
Otu00252	0	0	20	7	1	Bacteria;Chloroflexi;Chloroflexia;Thermomicrobiales;AKYG1722;uncultured_Sphaerobacteraceae_bacterium;uncultured_Sphaerobacteraceae_bacterium_unclassified;uncultured_Sphaerobacteraceae_bacterium_unclassified;uncultured_Sphaerobacteraceae_bacterium_unclassified;uncultured_Sphaerobacteraceae_bacterium_unclassified;uncultured_Sphaerobacteraceae_bacterium_unclassified;uncultured_Sphaerobacteraceae_bac…	M02696_32_000000000_C6LJ9_1_1108_26134_7118_81	unassigned
Otu00253	1	5	13	5	1	Bacteria;Actinobacteria;Acidimicrobiia;Actinomarinales;uncultured;uncultured_unclassified;uncultured_unclassified;uncultured_unclassified;uncultured_unclassified;uncultured_unclassified;uncultured_unclassified;uncultured_unclassified;uncultured_unclassified;uncultured_unclassified;uncultured_unclassified;	M02696_32_000000000_C6LJ9_1_1110_12120_1464_81	unassigned
Otu00254	2	14	1	0	1	Bacteria;Proteobacteria;Alphaproteobacteria;Rhizobiales;Beijerinckiaceae;Methylobacterium;Methylobacterium_populi;Methylobacterium_populi_unclassified;Methylobacterium_populi_unclassified;Methylobacterium_populi_unclassified;Methylobacterium_populi_unclassified;Methylobacterium_populi_unclassified;Methylobacterium_populi_unclassified;Methylobacterium_populi_unclassified;Methylobacterium_populi_un…	M02696_32_000000000_C6LJ9_1_2101_14635_15941_80	nitrogen_fixation (potential)
Otu00255	5	0	3	1	17	Bacteria;Bacteroidetes;Bacteroidia;Cytophagales;Cyclobacteriaceae;uncultured;uncultured_unclassified;uncultured_unclassified;uncultured_unclassified;uncultured_unclassified;uncultured_unclassified;uncultured_unclassified;uncultured_unclassified;uncultured_unclassified;uncultured_unclassified;	M02696_32_000000000_C6LJ9_1_2103_1916_11319_81	unassigned
Otu00256	11	0	4	7	4	Bacteria;Planctomycetes;Planctomycetacia;Pirellulales;Pirellulaceae;Pir4_lineage;uncultured_bacterium;uncultured_bacterium_unclassified;uncultured_bacterium_unclassified;uncultured_bacterium_unclassified;uncultured_bacterium_unclassified;uncultured_bacterium_unclassified;uncultured_bacterium_unclassified;uncultured_bacterium_unclassified;uncultured_bacterium_unclassified;	M02696_33_000000000_C6PR4_1_1101_12537_16061_294	unassigned
Otu00257	20	2	0	4	2	Bacteria;Chloroflexi;Anaerolineae;Anaerolineales;Anaerolineaceae;ADurb.Bin120;uncultured_bacterium;uncultured_bacterium_unclassified;uncultured_bacterium_unclassified;uncultured_bacterium_unclassified;uncultured_bacterium_unclassified;uncultured_bacterium_unclassified;uncultured_bacterium_unclassified;uncultured_bacterium_unclassified;uncultured_bacterium_unclassified;	M02696_33_000000000_C6PR4_1_1101_27241_11553_294	unassigned
Otu00258	7	0	2	8	9	Bacteria;Chloroflexi;Anaerolineae;Caldilineales;Caldilineaceae;uncultured;uncultured_bacterium;uncultured_bacterium_unclassified;uncultured_bacterium_unclassified;uncultured_bacterium_unclassified;uncultured_bacterium_unclassified;uncultured_bacterium_unclassified;uncultured_bacterium_unclassified;uncultured_bacterium_unclassified;uncultured_bacterium_unclassified;	M02696_33_000000000_C6PR4_1_1113_26153_18672_294	unassigned
Otu00259	3	6	7	7	6	Bacteria;Proteobacteria;Alphaproteobacteria;Rhodobacterales;Rhodobacteraceae;uncultured;Rhodovulum_sp.;Rhodovulum_sp._unclassified;Rhodovulum_sp._unclassified;Rhodovulum_sp._unclassified;Rhodovulum_sp._unclassified;Rhodovulum_sp._unclassified;Rhodovulum_sp._unclassified;Rhodovulum_sp._unclassified;Rhodovulum_sp._unclassified;	M02696_33_000000000_C6PR4_1_2105_9312_20141_294	fermentation;aerobic_chemoheterotrophy;anoxygenic_photoautotrophy;photoautotrophy;photoheterotrophy;phototrophy;chemoheterotrophy;
Otu00260	2	15	4	6	0	Bacteria;Bacteroidetes;Bacteroidia;Flavobacteriales;Flavobacteriaceae;Robiginitalea;uncultured_Bacteroidetes_bacterium;uncultured_Bacteroidetes_bacterium_unclassified;uncultured_Bacteroidetes_bacterium_unclassified;uncultured_Bacteroidetes_bacterium_unclassified;uncultured_Bacteroidetes_bacterium_unclassified;uncultured_Bacteroidetes_bacterium_unclassified;uncultured_Bacteroidetes_bacterium_uncla…	M02696_32_000000000_C6LJ9_1_2101_7321_17744_80	aerobic_chemoheterotrophy;chemoheterotrophy;
Otu00261	13	2	3	3	3	Bacteria;Proteobacteria;Alphaproteobacteria;Caulobacterales;Hyphomonadaceae;Hyphomonas;Hyphomonas_jannaschiana;Hyphomonas_jannaschiana_unclassified;Hyphomonas_jannaschiana_unclassified;Hyphomonas_jannaschiana_unclassified;Hyphomonas_jannaschiana_unclassified;Hyphomonas_jannaschiana_unclassified;Hyphomonas_jannaschiana_unclassified;Hyphomonas_jannaschiana_unclassified;Hyphomonas_jannaschiana_uncla…	M02696_33_000000000_C6PR4_1_2115_21931_10197_294	nitrate_denitrification;nitrite_denitrification;nitrous_oxide_denitrification;denitrification;nitrite_respiration;aerobic_chemoheterotrophy;dark_iron_oxidation;nitrate_respiration;nitrate_reduction;nitrogen_respiration;chemoheterotrophy;
Otu00262	0	1	2	13	8	Bacteria;Gemmatimonadetes;BD2-11_terrestrial_group;BD2-11_terrestrial_group_unclassified;BD2-11_terrestrial_group_unclassified;BD2-11_terrestrial_group_unclassified;BD2-11_terrestrial_group_unclassified;BD2-11_terrestrial_group_unclassified;BD2-11_terrestrial_group_unclassified;BD2-11_terrestrial_group_unclassified;BD2-11_terrestrial_group_unclassified;BD2-11_terrestrial_group_unclassified;BD2-11…	M02696_30_000000000_C6PR2_1_1105_7116_16809_271	unassigned
Otu00263	1	3	3	14	0	Bacteria;Proteobacteria;Gammaproteobacteria;Steroidobacterales;Woeseiaceae;Woeseia;Woeseia_unclassified;Woeseia_unclassified;Woeseia_unclassified;Woeseia_unclassified;Woeseia_unclassified;Woeseia_unclassified;Woeseia_unclassified;Woeseia_unclassified;Woeseia_unclassified;	M02696_30_000000000_C6PR2_1_1107_4030_7278_271	unassigned
Otu00264	13	7	0	3	3	Bacteria;Proteobacteria;Alphaproteobacteria;Sphingomonadales;Sphingomonadaceae;Erythrobacter;uncultured_bacterium;uncultured_bacterium_unclassified;uncultured_bacterium_unclassified;uncultured_bacterium_unclassified;uncultured_bacterium_unclassified;uncultured_bacterium_unclassified;uncultured_bacterium_unclassified;uncultured_bacterium_unclassified;uncultured_bacterium_unclassified;	M02696_30_000000000_C6PR2_1_1108_18579_9176_270	aerobic_chemoheterotrophy;chemoheterotrophy;
Otu00265	1	10	11	1	0	Bacteria;Planctomycetes;Planctomycetacia;Pirellulales;Pirellulaceae;Blastopirellula;uncultured_bacterium;uncultured_bacterium_unclassified;uncultured_bacterium_unclassified;uncultured_bacterium_unclassified;uncultured_bacterium_unclassified;uncultured_bacterium_unclassified;uncultured_bacterium_unclassified;uncultured_bacterium_unclassified;uncultured_bacterium_unclassified;	M02696_30_000000000_C6PR2_1_1109_11249_10528_271	unassigned
Otu00266	3	3	8	7	2	Bacteria;Chloroflexi;Anaerolineae;Ardenticatenales;uncultured;bacterium_YC-LK-LKJ38;bacterium_YC-LK-LKJ38_unclassified;bacterium_YC-LK-LKJ38_unclassified;bacterium_YC-LK-LKJ38_unclassified;bacterium_YC-LK-LKJ38_unclassified;bacterium_YC-LK-LKJ38_unclassified;bacterium_YC-LK-LKJ38_unclassified;bacterium_YC-LK-LKJ38_unclassified;bacterium_YC-LK-LKJ38_unclassified;bacterium_YC-LK-LKJ38_unclassified;	M02696_30_000000000_C6PR2_1_2105_22484_22559_270	unassigned
Otu00267	0	0	2	2	24	Bacteria;Firmicutes;Bacilli;Bacillales;Bacillaceae;Pontibacillus;Pontibacillus_chungwhensis;Pontibacillus_chungwhensis_unclassified;Pontibacillus_chungwhensis_unclassified;Pontibacillus_chungwhensis_unclassified;Pontibacillus_chungwhensis_unclassified;Pontibacillus_chungwhensis_unclassified;Pontibacillus_chungwhensis_unclassified;Pontibacillus_chungwhensis_unclassified;Pontibacillus_chungwhensis_…	M02696_32_000000000_C6LJ9_1_1108_21650_12832_83	unassigned
Otu00268	14	3	2	3	3	Bacteria;Firmicutes;Clostridia;Clostridiales;Clostridiaceae_1;Clostridium_sensu_stricto_1;Clostridium_sensu_stricto_1_unclassified;Clostridium_sensu_stricto_1_unclassified;Clostridium_sensu_stricto_1_unclassified;Clostridium_sensu_stricto_1_unclassified;Clostridium_sensu_stricto_1_unclassified;Clostridium_sensu_stricto_1_unclassified;Clostridium_sensu_stricto_1_unclassified;Clostridium_sensu_stri…	M02696_33_000000000_C6PR4_1_1103_9944_12960_294	unassigned
Otu00269	0	17	0	2	1	Bacteria;Proteobacteria;Alphaproteobacteria;Rhodobacterales;Rhodobacteraceae;Rhodobacteraceae_unclassified;Rhodobacteraceae_unclassified;Rhodobacteraceae_unclassified;Rhodobacteraceae_unclassified;Rhodobacteraceae_unclassified;Rhodobacteraceae_unclassified;Rhodobacteraceae_unclassified;Rhodobacteraceae_unclassified;Rhodobacteraceae_unclassified;Rhodobacteraceae_unclassified;	M02696_30_000000000_C6PR2_1_1101_25408_13645_271	unassigned
Otu00270	1	15	1	0	6	Bacteria;Chloroflexi;Chloroflexia;Thermomicrobiales;JG30-KF-CM45;uncultured_bacterium;uncultured_bacterium_unclassified;uncultured_bacterium_unclassified;uncultured_bacterium_unclassified;uncultured_bacterium_unclassified;uncultured_bacterium_unclassified;uncultured_bacterium_unclassified;uncultured_bacterium_unclassified;uncultured_bacterium_unclassified;uncultured_bacterium_unclassified;	M02696_30_000000000_C6PR2_1_1102_18761_8882_271	unassigned
Otu00271	0	1	3	13	4	Bacteria;Proteobacteria;Alphaproteobacteria;Rhizobiales;Rhizobiales_Incertae_Sedis;Bauldia;Bauldia_unclassified;Bauldia_unclassified;Bauldia_unclassified;Bauldia_unclassified;Bauldia_unclassified;Bauldia_unclassified;Bauldia_unclassified;Bauldia_unclassified;Bauldia_unclassified;	M02696_30_000000000_C6PR2_1_1102_26713_15283_273	unassigned
Otu00272	4	8	5	3	2	Bacteria;Proteobacteria;Alphaproteobacteria;Rhizobiales;Rhizobiales_Incertae_Sedis;Bauldia;uncultured_bacterium;uncultured_bacterium_unclassified;uncultured_bacterium_unclassified;uncultured_bacterium_unclassified;uncultured_bacterium_unclassified;uncultured_bacterium_unclassified;uncultured_bacterium_unclassified;uncultured_bacterium_unclassified;uncultured_bacterium_unclassified;	M02696_30_000000000_C6PR2_1_1103_17925_10254_271	unassigned
Otu00273	1	15	6	0	3	Bacteria;Proteobacteria;Gammaproteobacteria;EPR3968-O8a-Bc78;uncultured_gamma_proteobacterium;uncultured_gamma_proteobacterium_unclassified;uncultured_gamma_proteobacterium_unclassified;uncultured_gamma_proteobacterium_unclassified;uncultured_gamma_proteobacterium_unclassified;uncultured_gamma_proteobacterium_unclassified;uncultured_gamma_proteobacterium_unclassified;uncultured_gamma_proteobacter…	M02696_30_000000000_C6PR2_1_1107_9293_6168_271	unassigned
Otu00274	2	3	0	2	18	Bacteria;Actinobacteria;Actinobacteria;Pseudonocardiales;Pseudonocardiaceae;Actinomycetospora;Actinomycetospora_unclassified;Actinomycetospora_unclassified;Actinomycetospora_unclassified;Actinomycetospora_unclassified;Actinomycetospora_unclassified;Actinomycetospora_unclassified;Actinomycetospora_unclassified;Actinomycetospora_unclassified;Actinomycetospora_unclassified;	M02696_30_000000000_C6PR2_1_1108_15942_11953_274	unassigned
Otu00275	6	0	7	2	11	Bacteria;Gemmatimonadetes;PAUC43f_marine_benthic_group;saltmarsh_clone_LCP-68;saltmarsh_clone_LCP-68_unclassified;saltmarsh_clone_LCP-68_unclassified;saltmarsh_clone_LCP-68_unclassified;saltmarsh_clone_LCP-68_unclassified;saltmarsh_clone_LCP-68_unclassified;saltmarsh_clone_LCP-68_unclassified;saltmarsh_clone_LCP-68_unclassified;saltmarsh_clone_LCP-68_unclassified;saltmarsh_clone_LCP-68_unclassifi…	M02696_30_000000000_C6PR2_1_2101_9145_16446_272	unassigned
Otu00276	3	4	7	7	2	Bacteria;Planctomycetes;Planctomycetacia;Planctomycetales;uncultured;uncultured_unclassified;uncultured_unclassified;uncultured_unclassified;uncultured_unclassified;uncultured_unclassified;uncultured_unclassified;uncultured_unclassified;uncultured_unclassified;uncultured_unclassified;uncultured_unclassified;	M02696_33_000000000_C6PR4_1_1118_11910_10483_294	unassigned
Otu00277	5	6	3	2	7	Bacteria;Actinobacteria;Actinobacteria;Streptomycetales;Streptomycetaceae;Streptomyces;Streptomyces_mutabilis;Streptomyces_mutabilis_unclassified;Streptomyces_mutabilis_unclassified;Streptomyces_mutabilis_unclassified;Streptomyces_mutabilis_unclassified;Streptomyces_mutabilis_unclassified;Streptomyces_mutabilis_unclassified;Streptomyces_mutabilis_unclassified;Streptomyces_mutabilis_unclassified;	M02696_30_000000000_C6PR2_1_1101_17202_17058_271	aerobic_chemoheterotrophy;chemoheterotrophy;
Otu00278	0	18	3	0	0	Bacteria;Chloroflexi;Dehalococcoidia;S085;uncultured_bacterium;uncultured_bacterium_unclassified;uncultured_bacterium_unclassified;uncultured_bacterium_unclassified;uncultured_bacterium_unclassified;uncultured_bacterium_unclassified;uncultured_bacterium_unclassified;uncultured_bacterium_unclassified;uncultured_bacterium_unclassified;uncultured_bacterium_unclassified;uncultured_bacterium_unclassif…	M02696_30_000000000_C6PR2_1_1103_19400_1602_271	unassigned
Otu00279	1	12	6	5	0	Bacteria;Actinobacteria;Thermoleophilia;Solirubrobacterales;Solirubrobacteraceae;Solirubrobacteraceae_unclassified;Solirubrobacteraceae_unclassified;Solirubrobacteraceae_unclassified;Solirubrobacteraceae_unclassified;Solirubrobacteraceae_unclassified;Solirubrobacteraceae_unclassified;Solirubrobacteraceae_unclassified;Solirubrobacteraceae_unclassified;Solirubrobacteraceae_unclassified;Solirubrobac…	M02696_30_000000000_C6PR2_1_1104_23851_10998_271	unassigned
Otu00280	4	7	7	3	2	Bacteria;Proteobacteria;Alphaproteobacteria;Alphaproteobacteria_unclassified;Alphaproteobacteria_unclassified;Alphaproteobacteria_unclassified;Alphaproteobacteria_unclassified;Alphaproteobacteria_unclassified;Alphaproteobacteria_unclassified;Alphaproteobacteria_unclassified;Alphaproteobacteria_unclassified;Alphaproteobacteria_unclassified;Alphaproteobacteria_unclassified;Alphaproteobacteria_uncla…	M02696_30_000000000_C6PR2_1_1113_6133_19804_271	unassigned
Otu00281	3	0	11	7	5	Bacteria;Planctomycetes;Planctomycetacia;Pirellulales;Pirellulaceae;Pir4_lineage;Pir4_lineage_unclassified;Pir4_lineage_unclassified;Pir4_lineage_unclassified;Pir4_lineage_unclassified;Pir4_lineage_unclassified;Pir4_lineage_unclassified;Pir4_lineage_unclassified;Pir4_lineage_unclassified;Pir4_lineage_unclassified;	M02696_30_000000000_C6PR2_1_1117_4441_13824_270	unassigned
Otu00282	3	1	3	9	8	Bacteria;Planctomycetes;Planctomycetacia;Planctomycetales;Gimesiaceae;Gimesia;uncultured_bacterium;uncultured_bacterium_unclassified;uncultured_bacterium_unclassified;uncultured_bacterium_unclassified;uncultured_bacterium_unclassified;uncultured_bacterium_unclassified;uncultured_bacterium_unclassified;uncultured_bacterium_unclassified;uncultured_bacterium_unclassified;	M02696_30_000000000_C6PR2_1_2103_24029_11859_271	unassigned
Otu00283	8	6	1	5	2	Bacteria;Proteobacteria;Alphaproteobacteria;Rhizobiales;Devosiaceae;Pelagibacterium;Pelagibacterium_unclassified;Pelagibacterium_unclassified;Pelagibacterium_unclassified;Pelagibacterium_unclassified;Pelagibacterium_unclassified;Pelagibacterium_unclassified;Pelagibacterium_unclassified;Pelagibacterium_unclassified;Pelagibacterium_unclassified;	M02696_30_000000000_C6PR2_1_2104_17751_21713_271	unassigned
Otu00284	6	8	1	5	3	Bacteria;Proteobacteria;Alphaproteobacteria;Sphingomonadales;Sphingomonadaceae;Novosphingobium;Novosphingobium_unclassified;Novosphingobium_unclassified;Novosphingobium_unclassified;Novosphingobium_unclassified;Novosphingobium_unclassified;Novosphingobium_unclassified;Novosphingobium_unclassified;Novosphingobium_unclassified;Novosphingobium_unclassified;	M02696_30_000000000_C6PR2_1_2108_11632_22098_270	aerobic_chemoheterotrophy;chemoheterotrophy;
Otu00285	1	2	2	10	8	Bacteria;Chloroflexi;KD4-96;uncultured_bacterium;uncultured_bacterium_unclassified;uncultured_bacterium_unclassified;uncultured_bacterium_unclassified;uncultured_bacterium_unclassified;uncultured_bacterium_unclassified;uncultured_bacterium_unclassified;uncultured_bacterium_unclassified;uncultured_bacterium_unclassified;uncultured_bacterium_unclassified;uncultured_bacterium_unclassified;uncultured…	M02696_30_000000000_C6PR2_1_2117_21399_7006_274	unassigned
Otu00286	14	0	3	2	5	Bacteria;Actinobacteria;Thermoleophilia;Gaiellales;uncultured;uncultured_organism;uncultured_organism_unclassified;uncultured_organism_unclassified;uncultured_organism_unclassified;uncultured_organism_unclassified;uncultured_organism_unclassified;uncultured_organism_unclassified;uncultured_organism_unclassified;uncultured_organism_unclassified;uncultured_organism_unclassified;	M02696_33_000000000_C6PR4_1_1105_6376_3552_294	unassigned
Otu00287	21	2	0	1	2	Bacteria;Firmicutes;Bacilli;Bacillales;Bacillaceae;Bacillus;Bacillus_flexus;Bacillus_flexus_unclassified;Bacillus_flexus_unclassified;Bacillus_flexus_unclassified;Bacillus_flexus_unclassified;Bacillus_flexus_unclassified;Bacillus_flexus_unclassified;Bacillus_flexus_unclassified;Bacillus_flexus_unclassified;	M02696_33_000000000_C6PR4_1_1107_18858_10735_294	aerobic_chemoheterotrophy;chemoheterotrophy;
Otu00288	6	2	1	12	0	Bacteria;Proteobacteria;Gammaproteobacteria;Cellvibrionales;Halieaceae;Halioglobus;uncultured_bacterium;uncultured_bacterium_unclassified;uncultured_bacterium_unclassified;uncultured_bacterium_unclassified;uncultured_bacterium_unclassified;uncultured_bacterium_unclassified;uncultured_bacterium_unclassified;uncultured_bacterium_unclassified;uncultured_bacterium_unclassified;	M02696_30_000000000_C6PR2_1_1107_3533_6727_271	unassigned
Otu00289	0	11	7	0	0	Bacteria;Proteobacteria;Alphaproteobacteria;Parvibaculales;PS1_clade;uncultured_bacterium;uncultured_bacterium_unclassified;uncultured_bacterium_unclassified;uncultured_bacterium_unclassified;uncultured_bacterium_unclassified;uncultured_bacterium_unclassified;uncultured_bacterium_unclassified;uncultured_bacterium_unclassified;uncultured_bacterium_unclassified;uncultured_bacterium_unclassified;	M02696_30_000000000_C6PR2_1_1117_18335_21551_270	unassigned
Otu00290	1	5	11	1	4	Bacteria;Proteobacteria;Alphaproteobacteria;Rhizobiales;Devosiaceae;Pelagibacterium;uncultured_alpha_proteobacterium;uncultured_alpha_proteobacterium_unclassified;uncultured_alpha_proteobacterium_unclassified;uncultured_alpha_proteobacterium_unclassified;uncultured_alpha_proteobacterium_unclassified;uncultured_alpha_proteobacterium_unclassified;uncultured_alpha_proteobacterium_unclassified;uncult…	M02696_32_000000000_C6LJ9_1_1110_20429_4523_81	unassigned
Otu00291	1	0	1	13	9	Bacteria;Chloroflexi;Anaerolineae;Caldilineales;Caldilineaceae;uncultured;uncultured_unclassified;uncultured_unclassified;uncultured_unclassified;uncultured_unclassified;uncultured_unclassified;uncultured_unclassified;uncultured_unclassified;uncultured_unclassified;uncultured_unclassified;	M02696_32_000000000_C6LJ9_1_2113_18642_16043_82	unassigned
Otu00292	0	2	7	6	7	Bacteria;Planctomycetes;Planctomycetacia;Planctomycetales;Rubinisphaeraceae;Planctomicrobium;Planctomicrobium_unclassified;Planctomicrobium_unclassified;Planctomicrobium_unclassified;Planctomicrobium_unclassified;Planctomicrobium_unclassified;Planctomicrobium_unclassified;Planctomicrobium_unclassified;Planctomicrobium_unclassified;Planctomicrobium_unclassified;	M02696_32_000000000_C6LJ9_1_2114_22050_18532_81	unassigned
Otu00293	2	0	5	10	6	Bacteria;Planctomycetes;Planctomycetacia;Pirellulales;Pirellulaceae;Pir4_lineage;uncultured_bacterium;uncultured_bacterium_unclassified;uncultured_bacterium_unclassified;uncultured_bacterium_unclassified;uncultured_bacterium_unclassified;uncultured_bacterium_unclassified;uncultured_bacterium_unclassified;uncultured_bacterium_unclassified;uncultured_bacterium_unclassified;	M02696_33_000000000_C6PR4_1_1102_13645_6246_294	unassigned
Otu00294	3	11	2	1	0	Bacteria;Proteobacteria;Alphaproteobacteria;Rhodovibrionales;Kiloniellaceae;uncultured;uncultured_Rhodospirillaceae_bacterium;uncultured_Rhodospirillaceae_bacterium_unclassified;uncultured_Rhodospirillaceae_bacterium_unclassified;uncultured_Rhodospirillaceae_bacterium_unclassified;uncultured_Rhodospirillaceae_bacterium_unclassified;uncultured_Rhodospirillaceae_bacterium_unclassified;uncultured_Rh…	M02696_33_000000000_C6PR4_1_1103_14428_12205_294	unassigned
Otu00295	20	1	0	0	0	Bacteria;Proteobacteria;Gammaproteobacteria;Ectothiorhodospirales;Thioalkalispiraceae;Thiohalophilus;uncultured_gamma_proteobacterium;uncultured_gamma_proteobacterium_unclassified;uncultured_gamma_proteobacterium_unclassified;uncultured_gamma_proteobacterium_unclassified;uncultured_gamma_proteobacterium_unclassified;uncultured_gamma_proteobacterium_unclassified;uncultured_gamma_proteobacterium_un…	M02696_33_000000000_C6PR4_1_1105_20566_12510_294	unassigned
Otu00296	2	5	5	6	4	Bacteria;Actinobacteria;Acidimicrobiia;Actinomarinales;uncultured;uncultured_unclassified;uncultured_unclassified;uncultured_unclassified;uncultured_unclassified;uncultured_unclassified;uncultured_unclassified;uncultured_unclassified;uncultured_unclassified;uncultured_unclassified;uncultured_unclassified;	M02696_30_000000000_C6PR2_1_1101_21258_19643_274	unassigned
Otu00297	1	1	16	2	2	Bacteria;Actinobacteria;Acidimicrobiia;IMCC26256;metagenome;metagenome_unclassified;metagenome_unclassified;metagenome_unclassified;metagenome_unclassified;metagenome_unclassified;metagenome_unclassified;metagenome_unclassified;metagenome_unclassified;metagenome_unclassified;metagenome_unclassified;	M02696_30_000000000_C6PR2_1_1108_21489_21680_271	unassigned
Otu00298	1	7	12	0	1	Bacteria;Proteobacteria;Deltaproteobacteria;Desulfobacterales;Desulfobulbaceae;uncultured;uncultured_unclassified;uncultured_unclassified;uncultured_unclassified;uncultured_unclassified;uncultured_unclassified;uncultured_unclassified;uncultured_unclassified;uncultured_unclassified;uncultured_unclassified;	M02696_30_000000000_C6PR2_1_1111_7131_21628_271	sulfate_respiration;respiration_of_sulfur_compounds;
Otu00299	2	2	0	13	5	Bacteria;Actinobacteria;Acidimicrobiia;Microtrichales;uncultured;uncultured_unclassified;uncultured_unclassified;uncultured_unclassified;uncultured_unclassified;uncultured_unclassified;uncultured_unclassified;uncultured_unclassified;uncultured_unclassified;uncultured_unclassified;uncultured_unclassified;	M02696_30_000000000_C6PR2_1_1112_12642_17856_271	unassigned
Otu00300	0	3	4	10	5	Bacteria;Planctomycetes;Planctomycetacia;Pirellulales;Pirellulaceae;Rhodopirellula;uncultured_bacterium;uncultured_bacterium_unclassified;uncultured_bacterium_unclassified;uncultured_bacterium_unclassified;uncultured_bacterium_unclassified;uncultured_bacterium_unclassified;uncultured_bacterium_unclassified;uncultured_bacterium_unclassified;uncultured_bacterium_unclassified;	M02696_30_000000000_C6PR2_1_1115_21590_10892_271	unassigned
Otu00301	23	0	0	0	0	Bacteria;Actinobacteria;RBG-16-55-12;Actinobacteria_bacterium_RBG_16_55_12;Actinobacteria_bacterium_RBG_16_55_12_unclassified;Actinobacteria_bacterium_RBG_16_55_12_unclassified;Actinobacteria_bacterium_RBG_16_55_12_unclassified;Actinobacteria_bacterium_RBG_16_55_12_unclassified;Actinobacteria_bacterium_RBG_16_55_12_unclassified;Actinobacteria_bacterium_RBG_16_55_12_unclassified;Actinobacteria_bac…	M02696_30_000000000_C6PR2_1_1117_19682_15255_270	unassigned
Otu00302	1	1	12	8	0	Bacteria;Deinococcus-Thermus;Deinococci;Deinococcales;Trueperaceae;Truepera;uncultured_bacterium;uncultured_bacterium_unclassified;uncultured_bacterium_unclassified;uncultured_bacterium_unclassified;uncultured_bacterium_unclassified;uncultured_bacterium_unclassified;uncultured_bacterium_unclassified;uncultured_bacterium_unclassified;uncultured_bacterium_unclassified;	M02696_30_000000000_C6PR2_1_1119_17388_17315_271	unassigned
Otu00303	13	1	2	3	3	Bacteria;Gemmatimonadetes;BD2-11_terrestrial_group;uncultured_organism;uncultured_organism_unclassified;uncultured_organism_unclassified;uncultured_organism_unclassified;uncultured_organism_unclassified;uncultured_organism_unclassified;uncultured_organism_unclassified;uncultured_organism_unclassified;uncultured_organism_unclassified;uncultured_organism_unclassified;uncultured_organism_unclassifie…	M02696_30_000000000_C6PR2_1_2101_3886_15525_270	unassigned
Otu00304	5	5	4	4	4	Bacteria;Latescibacteria;uncultured_bacterium;uncultured_bacterium_unclassified;uncultured_bacterium_unclassified;uncultured_bacterium_unclassified;uncultured_bacterium_unclassified;uncultured_bacterium_unclassified;uncultured_bacterium_unclassified;uncultured_bacterium_unclassified;uncultured_bacterium_unclassified;uncultured_bacterium_unclassified;uncultured_bacterium_unclassified;uncultured_ba…	M02696_32_000000000_C6LJ9_1_1102_8887_18576_82	unassigned
Otu00305	0	0	13	2	9	Bacteria;Proteobacteria;Deltaproteobacteria;Desulfobacterales;Desulfobulbaceae;Desulfofustis;uncultured_bacterium;uncultured_bacterium_unclassified;uncultured_bacterium_unclassified;uncultured_bacterium_unclassified;uncultured_bacterium_unclassified;uncultured_bacterium_unclassified;uncultured_bacterium_unclassified;uncultured_bacterium_unclassified;uncultured_bacterium_unclassified;	M02696_32_000000000_C6LJ9_1_1105_9367_5252_81	sulfate_respiration;respiration_of_sulfur_compounds;
Otu00306	20	0	1	1	0	Bacteria;Firmicutes;Bacilli;Bacillales;Bacillaceae;Bacillus;Bacillus_hwajinpoensis;Bacillus_hwajinpoensis_unclassified;Bacillus_hwajinpoensis_unclassified;Bacillus_hwajinpoensis_unclassified;Bacillus_hwajinpoensis_unclassified;Bacillus_hwajinpoensis_unclassified;Bacillus_hwajinpoensis_unclassified;Bacillus_hwajinpoensis_unclassified;Bacillus_hwajinpoensis_unclassified;	M02696_32_000000000_C6LJ9_1_2106_25615_14160_80	unassigned
Otu00307	6	0	5	2	9	Bacteria;Proteobacteria;Alphaproteobacteria;Rhizobiales;Rhizobiales_Incertae_Sedis;Anderseniella;uncultured_bacterium;uncultured_bacterium_unclassified;uncultured_bacterium_unclassified;uncultured_bacterium_unclassified;uncultured_bacterium_unclassified;uncultured_bacterium_unclassified;uncultured_bacterium_unclassified;uncultured_bacterium_unclassified;uncultured_bacterium_unclassified;	M02696_32_000000000_C6LJ9_1_2108_12851_25045_81	unassigned
Otu00308	1	6	6	5	4	Bacteria;Planctomycetes;Planctomycetacia;Pirellulales;Pirellulaceae;Bythopirellula;Bythopirellula_unclassified;Bythopirellula_unclassified;Bythopirellula_unclassified;Bythopirellula_unclassified;Bythopirellula_unclassified;Bythopirellula_unclassified;Bythopirellula_unclassified;Bythopirellula_unclassified;Bythopirellula_unclassified;	M02696_32_000000000_C6LJ9_1_2110_13383_5996_81	unassigned
Otu00309	15	0	0	5	3	Bacteria;Zixibacteria;uncultured_bacterium;uncultured_bacterium_unclassified;uncultured_bacterium_unclassified;uncultured_bacterium_unclassified;uncultured_bacterium_unclassified;uncultured_bacterium_unclassified;uncultured_bacterium_unclassified;uncultured_bacterium_unclassified;uncultured_bacterium_unclassified;uncultured_bacterium_unclassified;uncultured_bacterium_unclassified;uncultured_bacte…	M02696_33_000000000_C6PR4_1_1103_19548_9954_294	unassigned
Otu00310	9	1	1	8	1	Bacteria;Planctomycetes;Planctomycetacia;Planctomycetales;Gimesiaceae;uncultured;uncultured_Planctomyces_sp.;uncultured_Planctomyces_sp._unclassified;uncultured_Planctomyces_sp._unclassified;uncultured_Planctomyces_sp._unclassified;uncultured_Planctomyces_sp._unclassified;uncultured_Planctomyces_sp._unclassified;uncultured_Planctomyces_sp._unclassified;uncultured_Planctomyces_sp._unclassified;unc…	M02696_33_000000000_C6PR4_1_1113_22146_10695_294	unassigned
Otu00311	18	0	1	1	1	Bacteria;Proteobacteria;Deltaproteobacteria;Myxococcales;Sandaracinaceae;uncultured;uncultured_delta_proteobacterium;uncultured_delta_proteobacterium_unclassified;uncultured_delta_proteobacterium_unclassified;uncultured_delta_proteobacterium_unclassified;uncultured_delta_proteobacterium_unclassified;uncultured_delta_proteobacterium_unclassified;uncultured_delta_proteobacterium_unclassified;uncult…	M02696_33_000000000_C6PR4_1_2103_24208_13027_294	unassigned
Otu00312	5	4	7	2	5	Bacteria;Proteobacteria;Deltaproteobacteria;Desulfobacterales;Desulfobacteraceae;Sva0081_sediment_group;uncultured_delta_proteobacterium;uncultured_delta_proteobacterium_unclassified;uncultured_delta_proteobacterium_unclassified;uncultured_delta_proteobacterium_unclassified;uncultured_delta_proteobacterium_unclassified;uncultured_delta_proteobacterium_unclassified;uncultured_delta_proteobacterium…	M02696_30_000000000_C6PR2_1_1103_15320_10250_271	sulfate_respiration;respiration_of_sulfur_compounds;
Otu00313	1	6	4	11	1	Bacteria;Actinobacteria;Thermoleophilia;Gaiellales;uncultured;metagenome;metagenome_unclassified;metagenome_unclassified;metagenome_unclassified;metagenome_unclassified;metagenome_unclassified;metagenome_unclassified;metagenome_unclassified;metagenome_unclassified;metagenome_unclassified;	M02696_30_000000000_C6PR2_1_1112_26909_6472_271	unassigned
Otu00314	3	1	2	6	10	Bacteria;Acidobacteria;Subgroup_9;Subgroup_9_unclassified;Subgroup_9_unclassified;Subgroup_9_unclassified;Subgroup_9_unclassified;Subgroup_9_unclassified;Subgroup_9_unclassified;Subgroup_9_unclassified;Subgroup_9_unclassified;Subgroup_9_unclassified;Subgroup_9_unclassified;Subgroup_9_unclassified;Subgroup_9_unclassified;	M02696_30_000000000_C6PR2_1_2103_4874_14555_274	unassigned
Otu00315	0	4	9	2	7	Bacteria;Gemmatimonadetes;BD2-11_terrestrial_group;uncultured_bacterium;uncultured_bacterium_unclassified;uncultured_bacterium_unclassified;uncultured_bacterium_unclassified;uncultured_bacterium_unclassified;uncultured_bacterium_unclassified;uncultured_bacterium_unclassified;uncultured_bacterium_unclassified;uncultured_bacterium_unclassified;uncultured_bacterium_unclassified;uncultured_bacterium_…	M02696_32_000000000_C6LJ9_1_1104_14084_5392_81	unassigned
Otu00316	2	6	7	6	2	Bacteria;Chloroflexi;Dehalococcoidia;S085;bacterium_YC-LK-LKJ27;bacterium_YC-LK-LKJ27_unclassified;bacterium_YC-LK-LKJ27_unclassified;bacterium_YC-LK-LKJ27_unclassified;bacterium_YC-LK-LKJ27_unclassified;bacterium_YC-LK-LKJ27_unclassified;bacterium_YC-LK-LKJ27_unclassified;bacterium_YC-LK-LKJ27_unclassified;bacterium_YC-LK-LKJ27_unclassified;bacterium_YC-LK-LKJ27_unclassified;bacterium_YC-LK-LKJ2…	M02696_32_000000000_C6LJ9_1_1117_14131_18117_81	unassigned
Otu00317	20	0	0	0	1	Bacteria;Chloroflexi;Anaerolineae;Anaerolineales;Anaerolineaceae;uncultured;uncultured_unclassified;uncultured_unclassified;uncultured_unclassified;uncultured_unclassified;uncultured_unclassified;uncultured_unclassified;uncultured_unclassified;uncultured_unclassified;uncultured_unclassified;	M02696_33_000000000_C6PR4_1_1101_27681_11739_294	unassigned
Otu00318	2	0	7	8	2	Bacteria;Planctomycetes;Planctomycetacia;Pirellulales;Pirellulaceae;Pir4_lineage;uncultured_bacterium;uncultured_bacterium_unclassified;uncultured_bacterium_unclassified;uncultured_bacterium_unclassified;uncultured_bacterium_unclassified;uncultured_bacterium_unclassified;uncultured_bacterium_unclassified;uncultured_bacterium_unclassified;uncultured_bacterium_unclassified;	M02696_33_000000000_C6PR4_1_1106_15529_15856_294	unassigned
Otu00319	2	5	4	4	4	Bacteria;Proteobacteria;Deltaproteobacteria;Desulfobacterales;Desulfobulbaceae;uncultured;uncultured_unclassified;uncultured_unclassified;uncultured_unclassified;uncultured_unclassified;uncultured_unclassified;uncultured_unclassified;uncultured_unclassified;uncultured_unclassified;uncultured_unclassified;	M02696_33_000000000_C6PR4_1_2106_22147_5849_294	sulfate_respiration;respiration_of_sulfur_compounds;
Otu00320	0	9	1	3	5	Bacteria;Proteobacteria;Alphaproteobacteria;Rhodovibrionales;Kiloniellaceae;uncultured;uncultured_alpha_proteobacterium;uncultured_alpha_proteobacterium_unclassified;uncultured_alpha_proteobacterium_unclassified;uncultured_alpha_proteobacterium_unclassified;uncultured_alpha_proteobacterium_unclassified;uncultured_alpha_proteobacterium_unclassified;uncultured_alpha_proteobacterium_unclassified;unc…	M02696_30_000000000_C6PR2_1_1101_4361_16145_271	unassigned
Otu00321	0	7	5	5	2	Bacteria;Proteobacteria;Alphaproteobacteria;Rhodobacterales;Rhodobacteraceae;uncultured;uncultured_Amaricoccus_sp.;uncultured_Amaricoccus_sp._unclassified;uncultured_Amaricoccus_sp._unclassified;uncultured_Amaricoccus_sp._unclassified;uncultured_Amaricoccus_sp._unclassified;uncultured_Amaricoccus_sp._unclassified;uncultured_Amaricoccus_sp._unclassified;uncultured_Amaricoccus_sp._unclassified;uncu…	M02696_30_000000000_C6PR2_1_1103_7054_8105_271	aerobic_chemoheterotrophy;chemoheterotrophy;
Otu00322	4	2	6	7	1	Bacteria;Planctomycetes;Planctomycetacia;Pirellulales;Pirellulaceae;Pirellulaceae_unclassified;Pirellulaceae_unclassified;Pirellulaceae_unclassified;Pirellulaceae_unclassified;Pirellulaceae_unclassified;Pirellulaceae_unclassified;Pirellulaceae_unclassified;Pirellulaceae_unclassified;Pirellulaceae_unclassified;Pirellulaceae_unclassified;	M02696_30_000000000_C6PR2_1_1106_8192_9750_272	unassigned
Otu00323	0	6	2	10	3	Bacteria;Planctomycetes;Planctomycetacia;Planctomycetales;uncultured;planctomycete_DDD3G8;planctomycete_DDD3G8_unclassified;planctomycete_DDD3G8_unclassified;planctomycete_DDD3G8_unclassified;planctomycete_DDD3G8_unclassified;planctomycete_DDD3G8_unclassified;planctomycete_DDD3G8_unclassified;planctomycete_DDD3G8_unclassified;planctomycete_DDD3G8_unclassified;planctomycete_DDD3G8_unclassified;	M02696_30_000000000_C6PR2_1_1112_5925_10263_271	unassigned
Otu00324	3	5	4	0	7	Bacteria;Dadabacteria;Dadabacteriia;Dadabacteriales;uncultured_bacterium;uncultured_bacterium_unclassified;uncultured_bacterium_unclassified;uncultured_bacterium_unclassified;uncultured_bacterium_unclassified;uncultured_bacterium_unclassified;uncultured_bacterium_unclassified;uncultured_bacterium_unclassified;uncultured_bacterium_unclassified;uncultured_bacterium_unclassified;uncultured_bacterium…	M02696_30_000000000_C6PR2_1_2102_11375_14303_274	unassigned
Otu00325	0	8	8	2	1	Bacteria;Bacteroidetes;Rhodothermia;Balneolales;Balneolaceae;uncultured;uncultured_bacterium;uncultured_bacterium_unclassified;uncultured_bacterium_unclassified;uncultured_bacterium_unclassified;uncultured_bacterium_unclassified;uncultured_bacterium_unclassified;uncultured_bacterium_unclassified;uncultured_bacterium_unclassified;uncultured_bacterium_unclassified;	M02696_30_000000000_C6PR2_1_2102_27732_18752_271	unassigned
Otu00326	1	10	3	3	5	Bacteria;Chloroflexi;JG30-KF-CM66;uncultured_Chloroflexi_bacterium;uncultured_Chloroflexi_bacterium_unclassified;uncultured_Chloroflexi_bacterium_unclassified;uncultured_Chloroflexi_bacterium_unclassified;uncultured_Chloroflexi_bacterium_unclassified;uncultured_Chloroflexi_bacterium_unclassified;uncultured_Chloroflexi_bacterium_unclassified;uncultured_Chloroflexi_bacterium_unclassified;uncultured…	M02696_30_000000000_C6PR2_1_2105_17091_3944_271	unassigned
Otu00327	0	0	22	0	0	Bacteria;Firmicutes;Clostridia;Clostridiales;Ruminococcaceae;Caproiciproducens;uncultured_bacterium;uncultured_bacterium_unclassified;uncultured_bacterium_unclassified;uncultured_bacterium_unclassified;uncultured_bacterium_unclassified;uncultured_bacterium_unclassified;uncultured_bacterium_unclassified;uncultured_bacterium_unclassified;uncultured_bacterium_unclassified;	M02696_32_000000000_C6LJ9_1_1103_9621_22861_81	unassigned
Otu00328	7	0	1	3	9	Bacteria;Planctomycetes;Planctomycetacia;Pirellulales;Pirellulaceae;Blastopirellula;uncultured_bacterium;uncultured_bacterium_unclassified;uncultured_bacterium_unclassified;uncultured_bacterium_unclassified;uncultured_bacterium_unclassified;uncultured_bacterium_unclassified;uncultured_bacterium_unclassified;uncultured_bacterium_unclassified;uncultured_bacterium_unclassified;	M02696_32_000000000_C6LJ9_1_1117_4544_14752_83	unassigned
Otu00329	1	2	3	8	2	Bacteria;Planctomycetes;Planctomycetacia;Planctomycetales;Planctomycetales_unclassified;Planctomycetales_unclassified;Planctomycetales_unclassified;Planctomycetales_unclassified;Planctomycetales_unclassified;Planctomycetales_unclassified;Planctomycetales_unclassified;Planctomycetales_unclassified;Planctomycetales_unclassified;Planctomycetales_unclassified;Planctomycetales_unclassified;	M02696_33_000000000_C6PR4_1_1101_13000_4845_294	unassigned
Otu00330	6	0	7	3	4	Bacteria;Proteobacteria;Deltaproteobacteria;Desulfobacterales;Desulfobulbaceae;uncultured;uncultured_unclassified;uncultured_unclassified;uncultured_unclassified;uncultured_unclassified;uncultured_unclassified;uncultured_unclassified;uncultured_unclassified;uncultured_unclassified;uncultured_unclassified;	M02696_33_000000000_C6PR4_1_1101_15731_8713_294	sulfate_respiration;respiration_of_sulfur_compounds;
Otu00331	17	2	0	0	0	Bacteria;Acidobacteria;Thermoanaerobaculia;Thermoanaerobaculales;Thermoanaerobaculaceae;Subgroup_23;uncultured_bacterium;uncultured_bacterium_unclassified;uncultured_bacterium_unclassified;uncultured_bacterium_unclassified;uncultured_bacterium_unclassified;uncultured_bacterium_unclassified;uncultured_bacterium_unclassified;uncultured_bacterium_unclassified;uncultured_bacterium_unclassified;	M02696_33_000000000_C6PR4_1_1103_29094_12008_294	unassigned
Otu00332	5	2	0	7	8	Bacteria;Chloroflexi;Anaerolineae;RBG-13-54-9;uncultured_bacterium;uncultured_bacterium_unclassified;uncultured_bacterium_unclassified;uncultured_bacterium_unclassified;uncultured_bacterium_unclassified;uncultured_bacterium_unclassified;uncultured_bacterium_unclassified;uncultured_bacterium_unclassified;uncultured_bacterium_unclassified;uncultured_bacterium_unclassified;uncultured_bacterium_uncla…	M02696_33_000000000_C6PR4_1_1104_28122_19434_294	unassigned
Otu00333	4	0	7	1	7	Bacteria;Proteobacteria;Alphaproteobacteria;Sneathiellales;Sneathiellaceae;Sneathiellaceae_unclassified;Sneathiellaceae_unclassified;Sneathiellaceae_unclassified;Sneathiellaceae_unclassified;Sneathiellaceae_unclassified;Sneathiellaceae_unclassified;Sneathiellaceae_unclassified;Sneathiellaceae_unclassified;Sneathiellaceae_unclassified;Sneathiellaceae_unclassified;	M02696_33_000000000_C6PR4_1_1105_19088_19557_294	unassigned
Otu00334	2	8	1	6	1	Bacteria;Proteobacteria;Gammaproteobacteria;KI89A_clade;KI89A_clade_unclassified;KI89A_clade_unclassified;KI89A_clade_unclassified;KI89A_clade_unclassified;KI89A_clade_unclassified;KI89A_clade_unclassified;KI89A_clade_unclassified;KI89A_clade_unclassified;KI89A_clade_unclassified;KI89A_clade_unclassified;KI89A_clade_unclassified;	M02696_33_000000000_C6PR4_1_2114_16442_15745_294	unassigned
Otu00335	0	15	2	0	1	Bacteria;Chloroflexi;Dehalococcoidia;S085;uncultured_bacterium;uncultured_bacterium_unclassified;uncultured_bacterium_unclassified;uncultured_bacterium_unclassified;uncultured_bacterium_unclassified;uncultured_bacterium_unclassified;uncultured_bacterium_unclassified;uncultured_bacterium_unclassified;uncultured_bacterium_unclassified;uncultured_bacterium_unclassified;uncultured_bacterium_unclassif…	M02696_30_000000000_C6PR2_1_1101_26536_13169_271	unassigned
Otu00336	0	13	0	2	1	Bacteria;Proteobacteria;Gammaproteobacteria;Coxiellales;Coxiellaceae;Coxiella;uncultured_bacterium;uncultured_bacterium_unclassified;uncultured_bacterium_unclassified;uncultured_bacterium_unclassified;uncultured_bacterium_unclassified;uncultured_bacterium_unclassified;uncultured_bacterium_unclassified;uncultured_bacterium_unclassified;uncultured_bacterium_unclassified;	M02696_30_000000000_C6PR2_1_1101_27921_17372_271	human_pathogens_all;animal_parasites_or_symbionts;intracellular_parasites;
Otu00337	5	2	6	1	7	Bacteria;Proteobacteria;Gammaproteobacteria;Enterobacteriales;Enterobacteriaceae;Enterobacter;Enterobacter_unclassified;Enterobacter_unclassified;Enterobacter_unclassified;Enterobacter_unclassified;Enterobacter_unclassified;Enterobacter_unclassified;Enterobacter_unclassified;Enterobacter_unclassified;Enterobacter_unclassified;	M02696_30_000000000_C6PR2_1_1102_22891_8914_270	fermentation;human_gut;mammal_gut;animal_parasites_or_symbionts;nitrate_reduction;chemoheterotrophy;
Otu00338	5	2	7	2	3	Bacteria;Bacteroidetes;Rhodothermia;Rhodothermales;Rhodothermaceae;uncultured;uncultured_unclassified;uncultured_unclassified;uncultured_unclassified;uncultured_unclassified;uncultured_unclassified;uncultured_unclassified;uncultured_unclassified;uncultured_unclassified;uncultured_unclassified;	M02696_30_000000000_C6PR2_1_1102_9216_6952_271	unassigned
Otu00339	1	13	1	0	1	Bacteria;Proteobacteria;Gammaproteobacteria;Betaproteobacteriales;Burkholderiaceae;Delftia;Delftia_tsuruhatensis;Delftia_tsuruhatensis_unclassified;Delftia_tsuruhatensis_unclassified;Delftia_tsuruhatensis_unclassified;Delftia_tsuruhatensis_unclassified;Delftia_tsuruhatensis_unclassified;Delftia_tsuruhatensis_unclassified;Delftia_tsuruhatensis_unclassified;Delftia_tsuruhatensis_unclassified;	M02696_30_000000000_C6PR2_1_1104_10368_14091_271	plastic_degradation;
Otu00340	6	1	1	8	3	Bacteria;Actinobacteria;Acidimicrobiia;Microtrichales;Ilumatobacteraceae;Ilumatobacter;uncultured_bacterium;uncultured_bacterium_unclassified;uncultured_bacterium_unclassified;uncultured_bacterium_unclassified;uncultured_bacterium_unclassified;uncultured_bacterium_unclassified;uncultured_bacterium_unclassified;uncultured_bacterium_unclassified;uncultured_bacterium_unclassified;	M02696_30_000000000_C6PR2_1_1104_19475_11364_270	unassigned
Otu00341	2	0	1	4	13	Bacteria;Actinobacteria;Acidimicrobiia;Microtrichales;Microtrichaceae;Sva0996_marine_group;uncultured_actinobacterium;uncultured_actinobacterium_unclassified;uncultured_actinobacterium_unclassified;uncultured_actinobacterium_unclassified;uncultured_actinobacterium_unclassified;uncultured_actinobacterium_unclassified;uncultured_actinobacterium_unclassified;uncultured_actinobacterium_unclassified;u…	M02696_30_000000000_C6PR2_1_1107_4316_12059_274	unassigned
Otu00342	1	1	1	10	7	Bacteria;Proteobacteria;Alphaproteobacteria;Caulobacterales;Hyphomonadaceae;Hirschia;Hirschia_unclassified;Hirschia_unclassified;Hirschia_unclassified;Hirschia_unclassified;Hirschia_unclassified;Hirschia_unclassified;Hirschia_unclassified;Hirschia_unclassified;Hirschia_unclassified;	M02696_30_000000000_C6PR2_1_2104_19819_17113_270	unassigned
Otu00343	7	1	3	5	4	Bacteria;Planctomycetes;Planctomycetacia;Pirellulales;Pirellulaceae;Pir4_lineage;Pir4_lineage_unclassified;Pir4_lineage_unclassified;Pir4_lineage_unclassified;Pir4_lineage_unclassified;Pir4_lineage_unclassified;Pir4_lineage_unclassified;Pir4_lineage_unclassified;Pir4_lineage_unclassified;Pir4_lineage_unclassified;	M02696_30_000000000_C6PR2_1_2110_21335_19997_273	unassigned
Otu00344	3	4	5	7	1	Bacteria;Bacteroidetes;Ignavibacteria;Ignavibacteriales;Ignavibacteriaceae;Ignavibacterium;uncultured_bacterium;uncultured_bacterium_unclassified;uncultured_bacterium_unclassified;uncultured_bacterium_unclassified;uncultured_bacterium_unclassified;uncultured_bacterium_unclassified;uncultured_bacterium_unclassified;uncultured_bacterium_unclassified;uncultured_bacterium_unclassified;	M02696_30_000000000_C6PR2_1_2112_12501_11134_270	unassigned
Otu00345	1	2	13	3	1	Bacteria;Proteobacteria;Alphaproteobacteria;Rhodobacterales;Rhodobacteraceae;Roseivivax;Roseivivax_roseus;Roseivivax_roseus_unclassified;Roseivivax_roseus_unclassified;Roseivivax_roseus_unclassified;Roseivivax_roseus_unclassified;Roseivivax_roseus_unclassified;Roseivivax_roseus_unclassified;Roseivivax_roseus_unclassified;Roseivivax_roseus_unclassified;	M02696_30_000000000_C6PR2_1_2112_7050_5746_270	aerobic_chemoheterotrophy;chemoheterotrophy;
Otu00346	0	5	7	7	0	Bacteria;Planctomycetes;Planctomycetacia;Pirellulales;Pirellulaceae;Bythopirellula;uncultured_bacterium;uncultured_bacterium_unclassified;uncultured_bacterium_unclassified;uncultured_bacterium_unclassified;uncultured_bacterium_unclassified;uncultured_bacterium_unclassified;uncultured_bacterium_unclassified;uncultured_bacterium_unclassified;uncultured_bacterium_unclassified;	M02696_32_000000000_C6LJ9_1_1112_23727_20808_81	unassigned
Otu00347	0	1	3	6	10	Bacteria;Actinobacteria;Thermoleophilia;Solirubrobacterales;67-14;67-14_unclassified;67-14_unclassified;67-14_unclassified;67-14_unclassified;67-14_unclassified;67-14_unclassified;67-14_unclassified;67-14_unclassified;67-14_unclassified;67-14_unclassified;	M02696_32_000000000_C6LJ9_1_2109_22870_20470_82	unassigned
Otu00348	1	1	4	7	7	Bacteria;Proteobacteria;Gammaproteobacteria;KI89A_clade;uncultured_bacterium;uncultured_bacterium_unclassified;uncultured_bacterium_unclassified;uncultured_bacterium_unclassified;uncultured_bacterium_unclassified;uncultured_bacterium_unclassified;uncultured_bacterium_unclassified;uncultured_bacterium_unclassified;uncultured_bacterium_unclassified;uncultured_bacterium_unclassified;uncultured_bacte…	M02696_32_000000000_C6LJ9_1_2109_4508_16150_81	unassigned
Otu00349	9	1	3	0	6	Bacteria;Planctomycetes;Planctomycetacia;Pirellulales;Pirellulaceae;uncultured;uncultured_organism;uncultured_organism_unclassified;uncultured_organism_unclassified;uncultured_organism_unclassified;uncultured_organism_unclassified;uncultured_organism_unclassified;uncultured_organism_unclassified;uncultured_organism_unclassified;uncultured_organism_unclassified;	M02696_32_000000000_C6LJ9_1_2111_13346_20998_81	unassigned
Otu00350	4	0	8	4	5	Bacteria;Chloroflexi;Anaerolineae;Ardenticatenales;uncultured;uncultured_organism;uncultured_organism_unclassified;uncultured_organism_unclassified;uncultured_organism_unclassified;uncultured_organism_unclassified;uncultured_organism_unclassified;uncultured_organism_unclassified;uncultured_organism_unclassified;uncultured_organism_unclassified;uncultured_organism_unclassified;	M02696_32_000000000_C6LJ9_1_2114_24083_5398_80	unassigned
Otu00351	6	4	3	2	2	Bacteria;Actinobacteria;Coriobacteriia;OPB41;uncultured_bacterium;uncultured_bacterium_unclassified;uncultured_bacterium_unclassified;uncultured_bacterium_unclassified;uncultured_bacterium_unclassified;uncultured_bacterium_unclassified;uncultured_bacterium_unclassified;uncultured_bacterium_unclassified;uncultured_bacterium_unclassified;uncultured_bacterium_unclassified;uncultured_bacterium_unclas…	M02696_33_000000000_C6PR4_1_1101_15624_10508_294	unassigned
Otu00352	7	4	0	0	7	Bacteria;Gemmatimonadetes;PAUC43f_marine_benthic_group;uncultured_sponge_symbiont_PAUC43f;uncultured_sponge_symbiont_PAUC43f_unclassified;uncultured_sponge_symbiont_PAUC43f_unclassified;uncultured_sponge_symbiont_PAUC43f_unclassified;uncultured_sponge_symbiont_PAUC43f_unclassified;uncultured_sponge_symbiont_PAUC43f_unclassified;uncultured_sponge_symbiont_PAUC43f_unclassified;uncultured_sponge_sym…	M02696_33_000000000_C6PR4_1_1102_8237_6405_294	unassigned
Otu00353	11	1	0	3	3	Bacteria;Proteobacteria;Deltaproteobacteria;Desulfobacterales;Desulfobulbaceae;Desulfobulbaceae_unclassified;Desulfobulbaceae_unclassified;Desulfobulbaceae_unclassified;Desulfobulbaceae_unclassified;Desulfobulbaceae_unclassified;Desulfobulbaceae_unclassified;Desulfobulbaceae_unclassified;Desulfobulbaceae_unclassified;Desulfobulbaceae_unclassified;Desulfobulbaceae_unclassified;	M02696_33_000000000_C6PR4_1_1105_16541_16128_294	sulfate_respiration;respiration_of_sulfur_compounds;
Otu00354	7	1	3	7	1	Bacteria;Proteobacteria;Alphaproteobacteria;Rhizobiales;Hyphomicrobiaceae;Hyphomicrobium;Hyphomicrobium_unclassified;Hyphomicrobium_unclassified;Hyphomicrobium_unclassified;Hyphomicrobium_unclassified;Hyphomicrobium_unclassified;Hyphomicrobium_unclassified;Hyphomicrobium_unclassified;Hyphomicrobium_unclassified;Hyphomicrobium_unclassified;	M02696_33_000000000_C6PR4_1_1111_21259_16181_294	aerobic_chemoheterotrophy;chemoheterotrophy;
Otu00355	4	4	11	0	0	Bacteria;Acidobacteria;Subgroup_6;Subgroup_6_unclassified;Subgroup_6_unclassified;Subgroup_6_unclassified;Subgroup_6_unclassified;Subgroup_6_unclassified;Subgroup_6_unclassified;Subgroup_6_unclassified;Subgroup_6_unclassified;Subgroup_6_unclassified;Subgroup_6_unclassified;Subgroup_6_unclassified;Subgroup_6_unclassified;	M02696_33_000000000_C6PR4_1_2107_22182_20017_294	unassigned
Otu00356	2	3	4	7	2	Bacteria;Planctomycetes;Phycisphaerae;Phycisphaerales;Phycisphaeraceae;uncultured;uncultured_bacterium;uncultured_bacterium_unclassified;uncultured_bacterium_unclassified;uncultured_bacterium_unclassified;uncultured_bacterium_unclassified;uncultured_bacterium_unclassified;uncultured_bacterium_unclassified;uncultured_bacterium_unclassified;uncultured_bacterium_unclassified;	M02696_30_000000000_C6PR2_1_1101_23635_10059_273	unassigned
Otu00357	7	1	8	2	0	Bacteria;Chloroflexi;Anaerolineae;Anaerolineales;Anaerolineaceae;uncultured;uncultured_Chloroflexi_bacterium;uncultured_Chloroflexi_bacterium_unclassified;uncultured_Chloroflexi_bacterium_unclassified;uncultured_Chloroflexi_bacterium_unclassified;uncultured_Chloroflexi_bacterium_unclassified;uncultured_Chloroflexi_bacterium_unclassified;uncultured_Chloroflexi_bacterium_unclassified;uncultured_Chl…	M02696_30_000000000_C6PR2_1_1103_15292_3274_271	unassigned
Otu00358	6	2	1	4	6	Bacteria;Actinobacteria;Actinobacteria;Propionibacteriales;Nocardioidaceae;Marmoricola;Marmoricola_unclassified;Marmoricola_unclassified;Marmoricola_unclassified;Marmoricola_unclassified;Marmoricola_unclassified;Marmoricola_unclassified;Marmoricola_unclassified;Marmoricola_unclassified;Marmoricola_unclassified;	M02696_30_000000000_C6PR2_1_1105_23609_12713_274	aerobic_chemoheterotrophy;chemoheterotrophy;
Otu00359	5	5	1	4	2	Bacteria;Proteobacteria;Alphaproteobacteria;Rhizobiales;Xanthobacteraceae;uncultured;uncultured_unclassified;uncultured_unclassified;uncultured_unclassified;uncultured_unclassified;uncultured_unclassified;uncultured_unclassified;uncultured_unclassified;uncultured_unclassified;uncultured_unclassified;	M02696_30_000000000_C6PR2_1_1106_25188_14285_273	unassigned
Otu00360	1	6	4	5	3	Bacteria;Proteobacteria;Deltaproteobacteria;NB1-j;uncultured_organism;uncultured_organism_unclassified;uncultured_organism_unclassified;uncultured_organism_unclassified;uncultured_organism_unclassified;uncultured_organism_unclassified;uncultured_organism_unclassified;uncultured_organism_unclassified;uncultured_organism_unclassified;uncultured_organism_unclassified;uncultured_organism_unclassified;	M02696_30_000000000_C6PR2_1_1109_17667_10399_271	unassigned
Otu00361	0	4	13	2	0	Bacteria;Planctomycetes;OM190;uncultured_bacterium;uncultured_bacterium_unclassified;uncultured_bacterium_unclassified;uncultured_bacterium_unclassified;uncultured_bacterium_unclassified;uncultured_bacterium_unclassified;uncultured_bacterium_unclassified;uncultured_bacterium_unclassified;uncultured_bacterium_unclassified;uncultured_bacterium_unclassified;uncultured_bacterium_unclassified;uncultur…	M02696_30_000000000_C6PR2_1_1109_21810_14394_271	unassigned
Otu00362	0	3	9	1	3	Bacteria;Planctomycetes;Planctomycetacia;Planctomycetales;Rubinisphaeraceae;Planctomicrobium;uncultured_bacterium;uncultured_bacterium_unclassified;uncultured_bacterium_unclassified;uncultured_bacterium_unclassified;uncultured_bacterium_unclassified;uncultured_bacterium_unclassified;uncultured_bacterium_unclassified;uncultured_bacterium_unclassified;uncultured_bacterium_unclassified;	M02696_30_000000000_C6PR2_1_1111_12556_2724_271	unassigned
Otu00363	3	0	3	5	7	Bacteria;Acidobacteria;Thermoanaerobaculia;Thermoanaerobaculales;Thermoanaerobaculaceae;Subgroup_23;uncultured_bacterium;uncultured_bacterium_unclassified;uncultured_bacterium_unclassified;uncultured_bacterium_unclassified;uncultured_bacterium_unclassified;uncultured_bacterium_unclassified;uncultured_bacterium_unclassified;uncultured_bacterium_unclassified;uncultured_bacterium_unclassified;	M02696_30_000000000_C6PR2_1_1113_9892_21199_272	unassigned
Otu00364	0	6	3	7	0	Bacteria;Proteobacteria;Gammaproteobacteria;Cellvibrionales;Halieaceae;Halioglobus;uncultured_bacterium;uncultured_bacterium_unclassified;uncultured_bacterium_unclassified;uncultured_bacterium_unclassified;uncultured_bacterium_unclassified;uncultured_bacterium_unclassified;uncultured_bacterium_unclassified;uncultured_bacterium_unclassified;uncultured_bacterium_unclassified;	M02696_30_000000000_C6PR2_1_1114_11754_2352_271	unassigned
Otu00365	0	8	8	3	1	Bacteria;Proteobacteria;Alphaproteobacteria;Rhodobacterales;Rhodobacteraceae;uncultured;uncultured_unclassified;uncultured_unclassified;uncultured_unclassified;uncultured_unclassified;uncultured_unclassified;uncultured_unclassified;uncultured_unclassified;uncultured_unclassified;uncultured_unclassified;	M02696_30_000000000_C6PR2_1_1115_27784_14415_272	unassigned
Otu00366	11	1	2	4	1	Bacteria;Actinobacteria;Coriobacteriia;OPB41;uncultured_bacterium;uncultured_bacterium_unclassified;uncultured_bacterium_unclassified;uncultured_bacterium_unclassified;uncultured_bacterium_unclassified;uncultured_bacterium_unclassified;uncultured_bacterium_unclassified;uncultured_bacterium_unclassified;uncultured_bacterium_unclassified;uncultured_bacterium_unclassified;uncultured_bacterium_unclas…	M02696_30_000000000_C6PR2_1_2102_17023_23704_270	unassigned
Otu00367	10	0	4	3	2	Bacteria;Cyanobacteria;Melainabacteria;Gastranaerophilales;uncultured_organism;uncultured_organism_unclassified;uncultured_organism_unclassified;uncultured_organism_unclassified;uncultured_organism_unclassified;uncultured_organism_unclassified;uncultured_organism_unclassified;uncultured_organism_unclassified;uncultured_organism_unclassified;uncultured_organism_unclassified;uncultured_organism_unc…	M02696_30_000000000_C6PR2_1_2105_11146_8241_272	cyanobacteria;oxygenic_photoautotrophy;photoautotrophy;phototrophy;
Otu00368	5	0	4	7	2	Bacteria;Planctomycetes;Planctomycetacia;Pirellulales;Pirellulaceae;Pirellulaceae_unclassified;Pirellulaceae_unclassified;Pirellulaceae_unclassified;Pirellulaceae_unclassified;Pirellulaceae_unclassified;Pirellulaceae_unclassified;Pirellulaceae_unclassified;Pirellulaceae_unclassified;Pirellulaceae_unclassified;Pirellulaceae_unclassified;	M02696_32_000000000_C6LJ9_1_1106_6759_4428_80	unassigned
Otu00369	0	1	16	2	0	Bacteria;Chloroflexi;Anaerolineae;Caldilineales;Caldilineaceae;uncultured;uncultured_Chloroflexi_bacterium;uncultured_Chloroflexi_bacterium_unclassified;uncultured_Chloroflexi_bacterium_unclassified;uncultured_Chloroflexi_bacterium_unclassified;uncultured_Chloroflexi_bacterium_unclassified;uncultured_Chloroflexi_bacterium_unclassified;uncultured_Chloroflexi_bacterium_unclassified;uncultured_Chlor…	M02696_32_000000000_C6LJ9_1_2105_18368_12442_81	unassigned
Otu00370	9	1	2	2	5	Bacteria;Chloroflexi;Anaerolineae;1-20;metagenome;metagenome_unclassified;metagenome_unclassified;metagenome_unclassified;metagenome_unclassified;metagenome_unclassified;metagenome_unclassified;metagenome_unclassified;metagenome_unclassified;metagenome_unclassified;metagenome_unclassified;	M02696_33_000000000_C6PR4_1_1102_12477_15659_294	unassigned
Otu00371	6	6	0	3	2	Bacteria;Chloroflexi;Anaerolineae;Anaerolineales;Anaerolineaceae;uncultured;uncultured_Chloroflexi_bacterium;uncultured_Chloroflexi_bacterium_unclassified;uncultured_Chloroflexi_bacterium_unclassified;uncultured_Chloroflexi_bacterium_unclassified;uncultured_Chloroflexi_bacterium_unclassified;uncultured_Chloroflexi_bacterium_unclassified;uncultured_Chloroflexi_bacterium_unclassified;uncultured_Chl…	M02696_33_000000000_C6PR4_1_1102_13431_14371_294	unassigned
Otu00372	4	1	7	4	1	Bacteria;Bacteroidetes;Rhodothermia;Balneolales;Balneolaceae;Aliifodinibius;uncultured_bacterium;uncultured_bacterium_unclassified;uncultured_bacterium_unclassified;uncultured_bacterium_unclassified;uncultured_bacterium_unclassified;uncultured_bacterium_unclassified;uncultured_bacterium_unclassified;uncultured_bacterium_unclassified;uncultured_bacterium_unclassified;	M02696_33_000000000_C6PR4_1_1105_19283_5285_294	unassigned
Otu00373	11	0	5	3	0	Bacteria;Planctomycetes;Planctomycetacia;Pirellulales;Pirellulaceae;Blastopirellula;Blastopirellula_unclassified;Blastopirellula_unclassified;Blastopirellula_unclassified;Blastopirellula_unclassified;Blastopirellula_unclassified;Blastopirellula_unclassified;Blastopirellula_unclassified;Blastopirellula_unclassified;Blastopirellula_unclassified;	M02696_33_000000000_C6PR4_1_1108_10096_17505_294	unassigned
Otu00374	6	1	1	6	6	Bacteria;Proteobacteria;Alphaproteobacteria;Rhodobacterales;Rhodobacteraceae;Rhodobacteraceae_unclassified;Rhodobacteraceae_unclassified;Rhodobacteraceae_unclassified;Rhodobacteraceae_unclassified;Rhodobacteraceae_unclassified;Rhodobacteraceae_unclassified;Rhodobacteraceae_unclassified;Rhodobacteraceae_unclassified;Rhodobacteraceae_unclassified;Rhodobacteraceae_unclassified;	M02696_33_000000000_C6PR4_1_2104_26146_11686_294	unassigned
Otu00375	4	0	4	6	5	Bacteria;Verrucomicrobia;Verrucomicrobiae;Verrucomicrobiales;DEV007;uncultured_bacterium;uncultured_bacterium_unclassified;uncultured_bacterium_unclassified;uncultured_bacterium_unclassified;uncultured_bacterium_unclassified;uncultured_bacterium_unclassified;uncultured_bacterium_unclassified;uncultured_bacterium_unclassified;uncultured_bacterium_unclassified;uncultured_bacterium_unclassified;	M02696_33_000000000_C6PR4_1_2107_20596_12443_294	unassigned
Otu00376	12	0	0	0	5	Bacteria;Chloroflexi;Anaerolineae;uncultured;uncultured_bacterium;uncultured_bacterium_unclassified;uncultured_bacterium_unclassified;uncultured_bacterium_unclassified;uncultured_bacterium_unclassified;uncultured_bacterium_unclassified;uncultured_bacterium_unclassified;uncultured_bacterium_unclassified;uncultured_bacterium_unclassified;uncultured_bacterium_unclassified;uncultured_bacterium_unclas…	M02696_30_000000000_C6PR2_1_1101_5748_15447_274	unassigned
Otu00377	1	8	1	5	2	Bacteria;Planctomycetes;Planctomycetacia;Planctomycetales;Rubinisphaeraceae;Planctomicrobium;Planctomicrobium_unclassified;Planctomicrobium_unclassified;Planctomicrobium_unclassified;Planctomicrobium_unclassified;Planctomicrobium_unclassified;Planctomicrobium_unclassified;Planctomicrobium_unclassified;Planctomicrobium_unclassified;Planctomicrobium_unclassified;	M02696_30_000000000_C6PR2_1_1103_24361_9783_271	unassigned
Otu00378	1	0	3	5	8	Bacteria;Chloroflexi;OLB14;uncultured_bacterium;uncultured_bacterium_unclassified;uncultured_bacterium_unclassified;uncultured_bacterium_unclassified;uncultured_bacterium_unclassified;uncultured_bacterium_unclassified;uncultured_bacterium_unclassified;uncultured_bacterium_unclassified;uncultured_bacterium_unclassified;uncultured_bacterium_unclassified;uncultured_bacterium_unclassified;uncultured_…	M02696_30_000000000_C6PR2_1_1109_13195_14456_270	unassigned
Otu00379	0	8	4	3	1	Bacteria;Bacteroidetes;Bacteroidia;Cytophagales;Cyclobacteriaceae;uncultured;uncultured_bacterium;uncultured_bacterium_unclassified;uncultured_bacterium_unclassified;uncultured_bacterium_unclassified;uncultured_bacterium_unclassified;uncultured_bacterium_unclassified;uncultured_bacterium_unclassified;uncultured_bacterium_unclassified;uncultured_bacterium_unclassified;	M02696_30_000000000_C6PR2_1_1110_24433_15954_271	unassigned
Otu00380	1	7	7	0	2	Bacteria;Chloroflexi;JG30-KF-CM66;uncultured_Chloroflexi_bacterium;uncultured_Chloroflexi_bacterium_unclassified;uncultured_Chloroflexi_bacterium_unclassified;uncultured_Chloroflexi_bacterium_unclassified;uncultured_Chloroflexi_bacterium_unclassified;uncultured_Chloroflexi_bacterium_unclassified;uncultured_Chloroflexi_bacterium_unclassified;uncultured_Chloroflexi_bacterium_unclassified;uncultured…	M02696_30_000000000_C6PR2_1_2101_19324_5812_271	unassigned
Otu00381	7	3	1	4	3	Bacteria;Proteobacteria;Alphaproteobacteria;Rhodobacterales;Rhodobacteraceae;Palleronia;Palleronia_marisminoris;Palleronia_marisminoris_unclassified;Palleronia_marisminoris_unclassified;Palleronia_marisminoris_unclassified;Palleronia_marisminoris_unclassified;Palleronia_marisminoris_unclassified;Palleronia_marisminoris_unclassified;Palleronia_marisminoris_unclassified;Palleronia_marisminoris_uncl…	M02696_30_000000000_C6PR2_1_2109_23693_15855_270	unassigned
Otu00382	8	0	0	1	10	Bacteria;Proteobacteria;Deltaproteobacteria;Desulfuromonadales;Geobacteraceae;Geothermobacter;uncultured_bacterium;uncultured_bacterium_unclassified;uncultured_bacterium_unclassified;uncultured_bacterium_unclassified;uncultured_bacterium_unclassified;uncultured_bacterium_unclassified;uncultured_bacterium_unclassified;uncultured_bacterium_unclassified;uncultured_bacterium_unclassified;	M02696_32_000000000_C6LJ9_1_1101_9310_18997_83	unassigned
Otu00383	1	1	7	3	4	Bacteria;Actinobacteria;Nitriliruptoria;Euzebyales;Euzebyaceae;uncultured;uncultured_unclassified;uncultured_unclassified;uncultured_unclassified;uncultured_unclassified;uncultured_unclassified;uncultured_unclassified;uncultured_unclassified;uncultured_unclassified;uncultured_unclassified;	M02696_32_000000000_C6LJ9_1_1104_9990_19610_81	unassigned
Otu00384	7	0	3	6	1	Bacteria;Bacteroidetes;Bacteroidia;Flavobacteriales;Flavobacteriaceae;Actibacter;uncultured_Bacteroidetes_bacterium;uncultured_Bacteroidetes_bacterium_unclassified;uncultured_Bacteroidetes_bacterium_unclassified;uncultured_Bacteroidetes_bacterium_unclassified;uncultured_Bacteroidetes_bacterium_unclassified;uncultured_Bacteroidetes_bacterium_unclassified;uncultured_Bacteroidetes_bacterium_unclassi…	M02696_32_000000000_C6LJ9_1_1105_6204_13620_80	aerobic_chemoheterotrophy;chemoheterotrophy;
Otu00385	3	2	9	1	2	Bacteria;Hydrogenedentes;Hydrogenedentia;Hydrogenedentiales;Hydrogenedensaceae;uncultured_deep-sea_bacterium;uncultured_deep-sea_bacterium_unclassified;uncultured_deep-sea_bacterium_unclassified;uncultured_deep-sea_bacterium_unclassified;uncultured_deep-sea_bacterium_unclassified;uncultured_deep-sea_bacterium_unclassified;uncultured_deep-sea_bacterium_unclassified;uncultured_deep-sea_bacterium_un…	M02696_32_000000000_C6LJ9_1_1109_13738_4264_81	unassigned
Otu00386	3	3	3	6	3	Bacteria;BRC1;Omnitrophica_bacterium_OLB16;Omnitrophica_bacterium_OLB16_unclassified;Omnitrophica_bacterium_OLB16_unclassified;Omnitrophica_bacterium_OLB16_unclassified;Omnitrophica_bacterium_OLB16_unclassified;Omnitrophica_bacterium_OLB16_unclassified;Omnitrophica_bacterium_OLB16_unclassified;Omnitrophica_bacterium_OLB16_unclassified;Omnitrophica_bacterium_OLB16_unclassified;Omnitrophica_bacteri…	M02696_32_000000000_C6LJ9_1_1111_6037_15206_81	unassigned
Otu00387	2	0	15	1	0	Bacteria;Firmicutes;Clostridia;Clostridiales;Lachnospiraceae;Lachnoclostridium_5;[Clostridium]_amygdalinum;[Clostridium]_amygdalinum_unclassified;[Clostridium]_amygdalinum_unclassified;[Clostridium]_amygdalinum_unclassified;[Clostridium]_amygdalinum_unclassified;[Clostridium]_amygdalinum_unclassified;[Clostridium]_amygdalinum_unclassified;[Clostridium]_amygdalinum_unclassified;[Clostridium]_amygd…	M02696_32_000000000_C6LJ9_1_1117_10742_22218_81	sulfite_respiration;respiration_of_sulfur_compounds;xylanolysis;fermentation;chemoheterotrophy;
Otu00388	17	0	1	0	0	Bacteria;Proteobacteria;Gammaproteobacteria;PLTA13;uncultured_bacterium;uncultured_bacterium_unclassified;uncultured_bacterium_unclassified;uncultured_bacterium_unclassified;uncultured_bacterium_unclassified;uncultured_bacterium_unclassified;uncultured_bacterium_unclassified;uncultured_bacterium_unclassified;uncultured_bacterium_unclassified;uncultured_bacterium_unclassified;uncultured_bacterium_…	M02696_33_000000000_C6PR4_1_1101_17207_13259_294	unassigned
Otu00389	9	0	1	1	5	Bacteria;Planctomycetes;Planctomycetacia;Pirellulales;Pirellulaceae;Pir4_lineage;uncultured_bacterium;uncultured_bacterium_unclassified;uncultured_bacterium_unclassified;uncultured_bacterium_unclassified;uncultured_bacterium_unclassified;uncultured_bacterium_unclassified;uncultured_bacterium_unclassified;uncultured_bacterium_unclassified;uncultured_bacterium_unclassified;	M02696_33_000000000_C6PR4_1_1101_6678_9039_294	unassigned
Otu00390	14	0	0	1	2	Bacteria;Proteobacteria;Gammaproteobacteria;Ectothiorhodospirales;Thioalkalispiraceae;Thioalkalispiraceae_unclassified;Thioalkalispiraceae_unclassified;Thioalkalispiraceae_unclassified;Thioalkalispiraceae_unclassified;Thioalkalispiraceae_unclassified;Thioalkalispiraceae_unclassified;Thioalkalispiraceae_unclassified;Thioalkalispiraceae_unclassified;Thioalkalispiraceae_unclassified;Thioalkalispirac…	M02696_33_000000000_C6PR4_1_1101_8609_11740_294	unassigned
Otu00391	9	2	0	2	6	Bacteria;Planctomycetes;Planctomycetacia;Pirellulales;Pirellulaceae;Pir4_lineage;uncultured_organism;uncultured_organism_unclassified;uncultured_organism_unclassified;uncultured_organism_unclassified;uncultured_organism_unclassified;uncultured_organism_unclassified;uncultured_organism_unclassified;uncultured_organism_unclassified;uncultured_organism_unclassified;	M02696_33_000000000_C6PR4_1_1107_15772_5463_294	unassigned
Otu00392	14	0	0	2	2	Bacteria;Gemmatimonadetes;BD2-11_terrestrial_group;BD2-11_terrestrial_group_unclassified;BD2-11_terrestrial_group_unclassified;BD2-11_terrestrial_group_unclassified;BD2-11_terrestrial_group_unclassified;BD2-11_terrestrial_group_unclassified;BD2-11_terrestrial_group_unclassified;BD2-11_terrestrial_group_unclassified;BD2-11_terrestrial_group_unclassified;BD2-11_terrestrial_group_unclassified;BD2-11…	M02696_33_000000000_C6PR4_1_1110_8843_3948_294	unassigned
Otu00393	17	0	0	1	1	Bacteria;Firmicutes;Clostridia;Clostridiales;Clostridiaceae_1;Hathewaya;Clostridium_sp._rennanqilfy33;Clostridium_sp._rennanqilfy33_unclassified;Clostridium_sp._rennanqilfy33_unclassified;Clostridium_sp._rennanqilfy33_unclassified;Clostridium_sp._rennanqilfy33_unclassified;Clostridium_sp._rennanqilfy33_unclassified;Clostridium_sp._rennanqilfy33_unclassified;Clostridium_sp._rennanqilfy33_unclassif…	M02696_33_000000000_C6PR4_1_1111_16330_13336_294	unassigned
Otu00394	10	0	0	2	3	Bacteria;Proteobacteria;Deltaproteobacteria;Desulfobacterales;Desulfobulbaceae;uncultured;uncultured_unclassified;uncultured_unclassified;uncultured_unclassified;uncultured_unclassified;uncultured_unclassified;uncultured_unclassified;uncultured_unclassified;uncultured_unclassified;uncultured_unclassified;	M02696_33_000000000_C6PR4_1_1115_22033_3848_294	sulfate_respiration;respiration_of_sulfur_compounds;
Otu00395	3	2	0	6	6	Bacteria;Actinobacteria;Acidimicrobiia;Microtrichales;Microtrichaceae;IMCC26207;uncultured_actinobacterium;uncultured_actinobacterium_unclassified;uncultured_actinobacterium_unclassified;uncultured_actinobacterium_unclassified;uncultured_actinobacterium_unclassified;uncultured_actinobacterium_unclassified;uncultured_actinobacterium_unclassified;uncultured_actinobacterium_unclassified;uncultured_a…	M02696_33_000000000_C6PR4_1_2111_19164_12271_294	unassigned
Otu00396	3	2	9	2	1	Bacteria;Dadabacteria;Dadabacteriia;Dadabacteriales;uncultured_bacterium;uncultured_bacterium_unclassified;uncultured_bacterium_unclassified;uncultured_bacterium_unclassified;uncultured_bacterium_unclassified;uncultured_bacterium_unclassified;uncultured_bacterium_unclassified;uncultured_bacterium_unclassified;uncultured_bacterium_unclassified;uncultured_bacterium_unclassified;uncultured_bacterium…	M02696_30_000000000_C6PR2_1_1102_27458_16657_270	unassigned
Otu00397	6	0	1	2	9	Bacteria;Proteobacteria;Gammaproteobacteria;Steroidobacterales;Woeseiaceae;JTB255_marine_benthic_group;uncultured_bacterium;uncultured_bacterium_unclassified;uncultured_bacterium_unclassified;uncultured_bacterium_unclassified;uncultured_bacterium_unclassified;uncultured_bacterium_unclassified;uncultured_bacterium_unclassified;uncultured_bacterium_unclassified;uncultured_bacterium_unclassified;	M02696_30_000000000_C6PR2_1_1104_15041_3503_274	unassigned
Otu00398	2	5	3	4	0	Bacteria;Acidobacteria;Subgroup_17;uncultured_bacterium;uncultured_bacterium_unclassified;uncultured_bacterium_unclassified;uncultured_bacterium_unclassified;uncultured_bacterium_unclassified;uncultured_bacterium_unclassified;uncultured_bacterium_unclassified;uncultured_bacterium_unclassified;uncultured_bacterium_unclassified;uncultured_bacterium_unclassified;uncultured_bacterium_unclassified;unc…	M02696_30_000000000_C6PR2_1_1104_7691_4155_271	unassigned
Otu00399	1	9	2	2	1	Bacteria;Planctomycetes;Planctomycetacia;Pirellulales;Pirellulaceae;Pir4_lineage;uncultured_planctomycete;uncultured_planctomycete_unclassified;uncultured_planctomycete_unclassified;uncultured_planctomycete_unclassified;uncultured_planctomycete_unclassified;uncultured_planctomycete_unclassified;uncultured_planctomycete_unclassified;uncultured_planctomycete_unclassified;uncultured_planctomycete_un…	M02696_30_000000000_C6PR2_1_1106_14405_13652_271	unassigned
Otu00400	1	5	3	0	8	Bacteria;Proteobacteria;Alphaproteobacteria;Tistrellales;Geminicoccaceae;uncultured;uncultured_bacterium;uncultured_bacterium_unclassified;uncultured_bacterium_unclassified;uncultured_bacterium_unclassified;uncultured_bacterium_unclassified;uncultured_bacterium_unclassified;uncultured_bacterium_unclassified;uncultured_bacterium_unclassified;uncultured_bacterium_unclassified;	M02696_30_000000000_C6PR2_1_1106_4851_16085_271	unassigned
Otu00401	4	1	4	2	4	Bacteria;Acidobacteria;Subgroup_18;Subgroup_18_unclassified;Subgroup_18_unclassified;Subgroup_18_unclassified;Subgroup_18_unclassified;Subgroup_18_unclassified;Subgroup_18_unclassified;Subgroup_18_unclassified;Subgroup_18_unclassified;Subgroup_18_unclassified;Subgroup_18_unclassified;Subgroup_18_unclassified;Subgroup_18_unclassified;	M02696_30_000000000_C6PR2_1_1108_13469_12474_272	unassigned
Otu00402	1	2	4	2	7	Bacteria;Proteobacteria;Deltaproteobacteria;Desulfobacterales;Desulfobulbaceae;Desulfobulbaceae_unclassified;Desulfobulbaceae_unclassified;Desulfobulbaceae_unclassified;Desulfobulbaceae_unclassified;Desulfobulbaceae_unclassified;Desulfobulbaceae_unclassified;Desulfobulbaceae_unclassified;Desulfobulbaceae_unclassified;Desulfobulbaceae_unclassified;Desulfobulbaceae_unclassified;	M02696_30_000000000_C6PR2_1_1110_11072_15361_271	sulfate_respiration;respiration_of_sulfur_compounds;
Otu00403	1	3	4	5	4	Bacteria;Planctomycetes;Planctomycetacia;Pirellulales;Pirellulaceae;Blastopirellula;uncultured_Planctomycetaceae_bacterium;uncultured_Planctomycetaceae_bacterium_unclassified;uncultured_Planctomycetaceae_bacterium_unclassified;uncultured_Planctomycetaceae_bacterium_unclassified;uncultured_Planctomycetaceae_bacterium_unclassified;uncultured_Planctomycetaceae_bacterium_unclassified;uncultured_Planc…	M02696_30_000000000_C6PR2_1_1115_15030_23674_272	unassigned
Otu00404	0	1	6	6	4	Bacteria;Proteobacteria;Gammaproteobacteria;EPR3968-O8a-Bc78;uncultured_gamma_proteobacterium;uncultured_gamma_proteobacterium_unclassified;uncultured_gamma_proteobacterium_unclassified;uncultured_gamma_proteobacterium_unclassified;uncultured_gamma_proteobacterium_unclassified;uncultured_gamma_proteobacterium_unclassified;uncultured_gamma_proteobacterium_unclassified;uncultured_gamma_proteobacter…	M02696_30_000000000_C6PR2_1_1117_23156_13623_273	unassigned
Otu00405	4	1	7	1	4	Bacteria;Acidobacteria;Subgroup_22;uncultured_organism;uncultured_organism_unclassified;uncultured_organism_unclassified;uncultured_organism_unclassified;uncultured_organism_unclassified;uncultured_organism_unclassified;uncultured_organism_unclassified;uncultured_organism_unclassified;uncultured_organism_unclassified;uncultured_organism_unclassified;uncultured_organism_unclassified;uncultured_org…	M02696_30_000000000_C6PR2_1_1118_11066_23512_271	unassigned
Otu00406	0	5	5	6	0	Bacteria;Proteobacteria;Deltaproteobacteria;Myxococcales;Haliangiaceae;Haliangium;uncultured_bacterium;uncultured_bacterium_unclassified;uncultured_bacterium_unclassified;uncultured_bacterium_unclassified;uncultured_bacterium_unclassified;uncultured_bacterium_unclassified;uncultured_bacterium_unclassified;uncultured_bacterium_unclassified;uncultured_bacterium_unclassified;	M02696_30_000000000_C6PR2_1_2102_6654_7231_272	predatory_or_exoparasitic;
Otu00407	0	2	2	6	4	Bacteria;Proteobacteria;Alphaproteobacteria;Rhodobacterales;Rhodobacteraceae;Rhodobacteraceae_unclassified;Rhodobacteraceae_unclassified;Rhodobacteraceae_unclassified;Rhodobacteraceae_unclassified;Rhodobacteraceae_unclassified;Rhodobacteraceae_unclassified;Rhodobacteraceae_unclassified;Rhodobacteraceae_unclassified;Rhodobacteraceae_unclassified;Rhodobacteraceae_unclassified;	M02696_30_000000000_C6PR2_1_2117_2228_10150_271	unassigned
Otu00408	4	0	5	4	4	Bacteria;Proteobacteria;Alphaproteobacteria;Rhodobacterales;Rhodobacteraceae;Rhodobacteraceae_unclassified;Rhodobacteraceae_unclassified;Rhodobacteraceae_unclassified;Rhodobacteraceae_unclassified;Rhodobacteraceae_unclassified;Rhodobacteraceae_unclassified;Rhodobacteraceae_unclassified;Rhodobacteraceae_unclassified;Rhodobacteraceae_unclassified;Rhodobacteraceae_unclassified;	M02696_32_000000000_C6LJ9_1_1113_19587_6456_81	unassigned
Otu00409	2	0	9	2	4	Bacteria;Firmicutes;Clostridia;Clostridiales;Lachnospiraceae;Natranaerovirga;uncultured_organism;uncultured_organism_unclassified;uncultured_organism_unclassified;uncultured_organism_unclassified;uncultured_organism_unclassified;uncultured_organism_unclassified;uncultured_organism_unclassified;uncultured_organism_unclassified;uncultured_organism_unclassified;	M02696_32_000000000_C6LJ9_1_1113_27950_19483_81	unassigned
Otu00410	1	0	12	2	2	Bacteria;Proteobacteria;Gammaproteobacteria;Gammaproteobacteria_unclassified;Gammaproteobacteria_unclassified;Gammaproteobacteria_unclassified;Gammaproteobacteria_unclassified;Gammaproteobacteria_unclassified;Gammaproteobacteria_unclassified;Gammaproteobacteria_unclassified;Gammaproteobacteria_unclassified;Gammaproteobacteria_unclassified;Gammaproteobacteria_unclassified;Gammaproteobacteria_uncla…	M02696_32_000000000_C6LJ9_1_1116_16165_4377_81	unassigned
Otu00411	9	2	4	0	2	Bacteria;Proteobacteria;Deltaproteobacteria;SAR324_clade(Marine_group_B);SAR324_clade(Marine_group_B)_unclassified;SAR324_clade(Marine_group_B)_unclassified;SAR324_clade(Marine_group_B)_unclassified;SAR324_clade(Marine_group_B)_unclassified;SAR324_clade(Marine_group_B)_unclassified;SAR324_clade(Marine_group_B)_unclassified;SAR324_clade(Marine_group_B)_unclassified;SAR324_clade(Marine_group_B)_unc…	M02696_33_000000000_C6PR4_1_1102_16039_12910_294	unassigned
Otu00412	12	0	0	3	3	Bacteria;Chloroflexi;Anaerolineae;RBG-13-54-9;RBG-13-54-9_unclassified;RBG-13-54-9_unclassified;RBG-13-54-9_unclassified;RBG-13-54-9_unclassified;RBG-13-54-9_unclassified;RBG-13-54-9_unclassified;RBG-13-54-9_unclassified;RBG-13-54-9_unclassified;RBG-13-54-9_unclassified;RBG-13-54-9_unclassified;RBG-13-54-9_unclassified;	M02696_33_000000000_C6PR4_1_1106_17023_14672_294	unassigned
Otu00413	6	2	0	2	6	Bacteria;Chloroflexi;Anaerolineae;RBG-13-54-9;uncultured_bacterium;uncultured_bacterium_unclassified;uncultured_bacterium_unclassified;uncultured_bacterium_unclassified;uncultured_bacterium_unclassified;uncultured_bacterium_unclassified;uncultured_bacterium_unclassified;uncultured_bacterium_unclassified;uncultured_bacterium_unclassified;uncultured_bacterium_unclassified;uncultured_bacterium_uncla…	M02696_33_000000000_C6PR4_1_1114_22227_16907_294	unassigned
Otu00414	17	0	0	0	0	Bacteria;Chloroflexi;Anaerolineae;SBR1031;uncultured_organism;uncultured_organism_unclassified;uncultured_organism_unclassified;uncultured_organism_unclassified;uncultured_organism_unclassified;uncultured_organism_unclassified;uncultured_organism_unclassified;uncultured_organism_unclassified;uncultured_organism_unclassified;uncultured_organism_unclassified;uncultured_organism_unclassified;	M02696_33_000000000_C6PR4_1_1114_8494_10893_294	unassigned
Otu00415	3	4	5	3	2	Bacteria;Acidobacteria;Thermoanaerobaculia;Thermoanaerobaculales;Thermoanaerobaculaceae;Subgroup_23;Subgroup_23_unclassified;Subgroup_23_unclassified;Subgroup_23_unclassified;Subgroup_23_unclassified;Subgroup_23_unclassified;Subgroup_23_unclassified;Subgroup_23_unclassified;Subgroup_23_unclassified;Subgroup_23_unclassified;	M02696_33_000000000_C6PR4_1_2105_17500_14383_294	unassigned
Otu00416	7	0	3	1	3	Bacteria;Firmicutes;Clostridia;Clostridiales;Clostridiaceae_1;uncultured;bacterium_enrichment_culture_clone_KWE30-12;bacterium_enrichment_culture_clone_KWE30-12_unclassified;bacterium_enrichment_culture_clone_KWE30-12_unclassified;bacterium_enrichment_culture_clone_KWE30-12_unclassified;bacterium_enrichment_culture_clone_KWE30-12_unclassified;bacterium_enrichment_culture_clone_KWE30-12_unclassifi…	M02696_33_000000000_C6PR4_1_2106_11479_15443_294	unassigned
Otu00417	4	4	1	4	3	Bacteria;Planctomycetes;Planctomycetacia;Planctomycetales;Gimesiaceae;uncultured;uncultured_bacterium;uncultured_bacterium_unclassified;uncultured_bacterium_unclassified;uncultured_bacterium_unclassified;uncultured_bacterium_unclassified;uncultured_bacterium_unclassified;uncultured_bacterium_unclassified;uncultured_bacterium_unclassified;uncultured_bacterium_unclassified;	M02696_33_000000000_C6PR4_1_2107_20933_18135_294	unassigned
Otu00418	3	0	0	3	9	Bacteria;Proteobacteria;Deltaproteobacteria;Desulfobacterales;Desulfobulbaceae;Desulforhopalus;Desulforhopalus_singaporensis;Desulforhopalus_singaporensis_unclassified;Desulforhopalus_singaporensis_unclassified;Desulforhopalus_singaporensis_unclassified;Desulforhopalus_singaporensis_unclassified;Desulforhopalus_singaporensis_unclassified;Desulforhopalus_singaporensis_unclassified;Desulforhopalus_…	M02696_30_000000000_C6PR2_1_1101_16955_6223_274	sulfate_respiration;sulfite_respiration;respiration_of_sulfur_compounds;dark_hydrogen_oxidation;nitrate_ammonification;nitrite_ammonification;nitrite_respiration;fermentation;nitrate_respiration;nitrate_reduction;nitrogen_respiration;chemoheterotrophy;
Otu00419	1	6	0	5	2	Bacteria;Proteobacteria;Alphaproteobacteria;Rhodobacterales;Rhodobacteraceae;Oceanicella;Rhodovulum_sp._SMB1;Rhodovulum_sp._SMB1_unclassified;Rhodovulum_sp._SMB1_unclassified;Rhodovulum_sp._SMB1_unclassified;Rhodovulum_sp._SMB1_unclassified;Rhodovulum_sp._SMB1_unclassified;Rhodovulum_sp._SMB1_unclassified;Rhodovulum_sp._SMB1_unclassified;Rhodovulum_sp._SMB1_unclassified;	M02696_30_000000000_C6PR2_1_1101_7764_23420_271	fermentation;aerobic_chemoheterotrophy;anoxygenic_photoautotrophy;photoautotrophy;photoheterotrophy;phototrophy;chemoheterotrophy;
Otu00420	1	10	2	1	0	Bacteria;Firmicutes;Clostridia;Clostridiales;Clostridiaceae_1;uncultured;uncultured_bacterium;uncultured_bacterium_unclassified;uncultured_bacterium_unclassified;uncultured_bacterium_unclassified;uncultured_bacterium_unclassified;uncultured_bacterium_unclassified;uncultured_bacterium_unclassified;uncultured_bacterium_unclassified;uncultured_bacterium_unclassified;	M02696_30_000000000_C6PR2_1_1102_13601_12123_271	unassigned
Otu00421	0	2	7	1	5	Bacteria;Proteobacteria;Gammaproteobacteria;Cellvibrionales;Halieaceae;Parahaliea;Parahaliea_unclassified;Parahaliea_unclassified;Parahaliea_unclassified;Parahaliea_unclassified;Parahaliea_unclassified;Parahaliea_unclassified;Parahaliea_unclassified;Parahaliea_unclassified;Parahaliea_unclassified;	M02696_30_000000000_C6PR2_1_1109_22970_6496_271	unassigned
Otu00422	0	12	0	0	1	Bacteria;Acidobacteria;Blastocatellia_(Subgroup_4);Blastocatellales;Blastocatellaceae;Blastocatella;uncultured_Acidobacteria_bacterium;uncultured_Acidobacteria_bacterium_unclassified;uncultured_Acidobacteria_bacterium_unclassified;uncultured_Acidobacteria_bacterium_unclassified;uncultured_Acidobacteria_bacterium_unclassified;uncultured_Acidobacteria_bacterium_unclassified;uncultured_Acidobacteria…	M02696_30_000000000_C6PR2_1_1110_15643_4334_271	unassigned
Otu00423	2	0	4	4	6	Bacteria;Actinobacteria;Acidimicrobiia;Microtrichales;Microtrichaceae;IMCC26207;uncultured_bacterium;uncultured_bacterium_unclassified;uncultured_bacterium_unclassified;uncultured_bacterium_unclassified;uncultured_bacterium_unclassified;uncultured_bacterium_unclassified;uncultured_bacterium_unclassified;uncultured_bacterium_unclassified;uncultured_bacterium_unclassified;	M02696_30_000000000_C6PR2_1_1113_21900_5231_274	unassigned
Otu00424	8	2	5	1	0	Bacteria;Actinobacteria;Actinobacteria;Micrococcales;Micrococcaceae;Kocuria;Kocuria_rosea;Kocuria_rosea_unclassified;Kocuria_rosea_unclassified;Kocuria_rosea_unclassified;Kocuria_rosea_unclassified;Kocuria_rosea_unclassified;Kocuria_rosea_unclassified;Kocuria_rosea_unclassified;Kocuria_rosea_unclassified;	M02696_30_000000000_C6PR2_1_1114_25797_5434_272	aerobic_chemoheterotrophy;nitrate_reduction;chemoheterotrophy;
Otu00425	1	0	3	13	0	Bacteria;Gemmatimonadetes;PAUC43f_marine_benthic_group;uncultured_bacterium;uncultured_bacterium_unclassified;uncultured_bacterium_unclassified;uncultured_bacterium_unclassified;uncultured_bacterium_unclassified;uncultured_bacterium_unclassified;uncultured_bacterium_unclassified;uncultured_bacterium_unclassified;uncultured_bacterium_unclassified;uncultured_bacterium_unclassified;uncultured_bacter…	M02696_30_000000000_C6PR2_1_2109_12957_1725_272	unassigned
Otu00426	5	7	1	2	1	Bacteria;Proteobacteria;Alphaproteobacteria;Rhizobiales;Hyphomicrobiaceae;Filomicrobium;uncultured_bacterium;uncultured_bacterium_unclassified;uncultured_bacterium_unclassified;uncultured_bacterium_unclassified;uncultured_bacterium_unclassified;uncultured_bacterium_unclassified;uncultured_bacterium_unclassified;uncultured_bacterium_unclassified;uncultured_bacterium_unclassified;	M02696_30_000000000_C6PR2_1_2113_18268_13669_271	aerobic_chemoheterotrophy;chemoheterotrophy;
Otu00427	4	0	3	1	9	Bacteria;Proteobacteria;Gammaproteobacteria;Run-SP154;uncultured_gamma_proteobacterium;uncultured_gamma_proteobacterium_unclassified;uncultured_gamma_proteobacterium_unclassified;uncultured_gamma_proteobacterium_unclassified;uncultured_gamma_proteobacterium_unclassified;uncultured_gamma_proteobacterium_unclassified;uncultured_gamma_proteobacterium_unclassified;uncultured_gamma_proteobacterium_unc…	M02696_32_000000000_C6LJ9_1_1106_4440_11587_80	unassigned
Otu00428	0	0	13	4	0	Bacteria;Latescibacteria;uncultured_prokaryote;uncultured_prokaryote_unclassified;uncultured_prokaryote_unclassified;uncultured_prokaryote_unclassified;uncultured_prokaryote_unclassified;uncultured_prokaryote_unclassified;uncultured_prokaryote_unclassified;uncultured_prokaryote_unclassified;uncultured_prokaryote_unclassified;uncultured_prokaryote_unclassified;uncultured_prokaryote_unclassified;un…	M02696_32_000000000_C6LJ9_1_1117_9022_15533_81	unassigned
Otu00429	0	0	2	3	12	Bacteria;Planctomycetes;OM190;uncultured_bacterium;uncultured_bacterium_unclassified;uncultured_bacterium_unclassified;uncultured_bacterium_unclassified;uncultured_bacterium_unclassified;uncultured_bacterium_unclassified;uncultured_bacterium_unclassified;uncultured_bacterium_unclassified;uncultured_bacterium_unclassified;uncultured_bacterium_unclassified;uncultured_bacterium_unclassified;uncultur…	M02696_32_000000000_C6LJ9_1_2105_8806_18652_81	unassigned
Otu00430	3	0	6	4	2	Bacteria;Proteobacteria;Gammaproteobacteria;Steroidobacterales;Woeseiaceae;Woeseia;Woeseia_unclassified;Woeseia_unclassified;Woeseia_unclassified;Woeseia_unclassified;Woeseia_unclassified;Woeseia_unclassified;Woeseia_unclassified;Woeseia_unclassified;Woeseia_unclassified;	M02696_32_000000000_C6LJ9_1_2112_11787_21208_81	unassigned
Otu00431	0	4	7	5	0	Bacteria;Proteobacteria;Gammaproteobacteria;BD7-8;uncultured_bacterium;uncultured_bacterium_unclassified;uncultured_bacterium_unclassified;uncultured_bacterium_unclassified;uncultured_bacterium_unclassified;uncultured_bacterium_unclassified;uncultured_bacterium_unclassified;uncultured_bacterium_unclassified;uncultured_bacterium_unclassified;uncultured_bacterium_unclassified;uncultured_bacterium_u…	M02696_32_000000000_C6LJ9_1_2117_23886_10607_81	unassigned
Otu00432	10	0	2	3	2	Bacteria;Cyanobacteria;Melainabacteria;Gastranaerophilales;uncultured_organism;uncultured_organism_unclassified;uncultured_organism_unclassified;uncultured_organism_unclassified;uncultured_organism_unclassified;uncultured_organism_unclassified;uncultured_organism_unclassified;uncultured_organism_unclassified;uncultured_organism_unclassified;uncultured_organism_unclassified;uncultured_organism_unc…	M02696_33_000000000_C6PR4_1_1103_9110_20100_294	cyanobacteria;oxygenic_photoautotrophy;photoautotrophy;phototrophy;
Otu00433	6	1	5	2	2	Bacteria;Planctomycetes;Planctomycetacia;Pirellulales;Pirellulaceae;uncultured;uncultured_unclassified;uncultured_unclassified;uncultured_unclassified;uncultured_unclassified;uncultured_unclassified;uncultured_unclassified;uncultured_unclassified;uncultured_unclassified;uncultured_unclassified;	M02696_33_000000000_C6PR4_1_1108_7055_19192_294	unassigned
Otu00434	12	0	0	3	0	Bacteria;Chloroflexi;Anaerolineae;SBR1031;metagenome;metagenome_unclassified;metagenome_unclassified;metagenome_unclassified;metagenome_unclassified;metagenome_unclassified;metagenome_unclassified;metagenome_unclassified;metagenome_unclassified;metagenome_unclassified;metagenome_unclassified;	M02696_33_000000000_C6PR4_1_1109_9610_14915_294	unassigned
Otu00435	9	0	0	2	5	Bacteria;Proteobacteria;Deltaproteobacteria;Syntrophobacterales;Syntrophaceae;Desulfomonile;uncultured_bacterium;uncultured_bacterium_unclassified;uncultured_bacterium_unclassified;uncultured_bacterium_unclassified;uncultured_bacterium_unclassified;uncultured_bacterium_unclassified;uncultured_bacterium_unclassified;uncultured_bacterium_unclassified;uncultured_bacterium_unclassified;	M02696_33_000000000_C6PR4_1_1118_14198_9423_294	sulfate_respiration;respiration_of_sulfur_compounds;fermentation;chemoheterotrophy;
Otu00436	3	0	3	2	6	Bacteria;Actinobacteria;Acidimicrobiia;Microtrichales;Microtrichaceae;uncultured;uncultured_actinobacterium;uncultured_actinobacterium_unclassified;uncultured_actinobacterium_unclassified;uncultured_actinobacterium_unclassified;uncultured_actinobacterium_unclassified;uncultured_actinobacterium_unclassified;uncultured_actinobacterium_unclassified;uncultured_actinobacterium_unclassified;uncultured_…	M02696_33_000000000_C6PR4_1_2103_26845_14638_294	unassigned
Otu00437	8	1	6	1	1	Bacteria;Proteobacteria;Gammaproteobacteria;Cellvibrionales;Halieaceae;Halieaceae_unclassified;Halieaceae_unclassified;Halieaceae_unclassified;Halieaceae_unclassified;Halieaceae_unclassified;Halieaceae_unclassified;Halieaceae_unclassified;Halieaceae_unclassified;Halieaceae_unclassified;Halieaceae_unclassified;	M02696_33_000000000_C6PR4_1_2103_9632_8867_294	unassigned
Otu00438	12	0	2	1	1	Bacteria;Proteobacteria;Deltaproteobacteria;Desulfuromonadales;Sva1033;Sva1033_unclassified;Sva1033_unclassified;Sva1033_unclassified;Sva1033_unclassified;Sva1033_unclassified;Sva1033_unclassified;Sva1033_unclassified;Sva1033_unclassified;Sva1033_unclassified;Sva1033_unclassified;	M02696_33_000000000_C6PR4_1_2105_19827_19988_294	unassigned
Otu00439	5	1	1	4	2	Bacteria;Bacteroidetes;Bacteroidia;Bacteroidales;SB-5;uncultured_Cytophagales_bacterium;uncultured_Cytophagales_bacterium_unclassified;uncultured_Cytophagales_bacterium_unclassified;uncultured_Cytophagales_bacterium_unclassified;uncultured_Cytophagales_bacterium_unclassified;uncultured_Cytophagales_bacterium_unclassified;uncultured_Cytophagales_bacterium_unclassified;uncultured_Cytophagales_bacte…	M02696_33_000000000_C6PR4_1_2107_21923_9770_294	unassigned
Otu00440	2	4	3	4	1	Bacteria;Gemmatimonadetes;BD2-11_terrestrial_group;BD2-11_terrestrial_group_unclassified;BD2-11_terrestrial_group_unclassified;BD2-11_terrestrial_group_unclassified;BD2-11_terrestrial_group_unclassified;BD2-11_terrestrial_group_unclassified;BD2-11_terrestrial_group_unclassified;BD2-11_terrestrial_group_unclassified;BD2-11_terrestrial_group_unclassified;BD2-11_terrestrial_group_unclassified;BD2-11…	M02696_33_000000000_C6PR4_1_2108_21025_9525_294	unassigned
Otu00441	5	0	5	4	3	Bacteria;Proteobacteria;Alphaproteobacteria;Rhizobiales;Rhizobiales_Incertae_Sedis;Rhizobiales_Incertae_Sedis_unclassified;Rhizobiales_Incertae_Sedis_unclassified;Rhizobiales_Incertae_Sedis_unclassified;Rhizobiales_Incertae_Sedis_unclassified;Rhizobiales_Incertae_Sedis_unclassified;Rhizobiales_Incertae_Sedis_unclassified;Rhizobiales_Incertae_Sedis_unclassified;Rhizobiales_Incertae_Sedis_unclassif…	M02696_33_000000000_C6PR4_1_2113_21521_9036_294	unassigned
Otu00442	6	0	2	1	8	Bacteria;Proteobacteria;Gammaproteobacteria;Oceanospirillales;Halomonadaceae;Halomonas;Halomonas_unclassified;Halomonas_unclassified;Halomonas_unclassified;Halomonas_unclassified;Halomonas_unclassified;Halomonas_unclassified;Halomonas_unclassified;Halomonas_unclassified;Halomonas_unclassified;	M02696_33_000000000_C6PR4_1_2115_24783_10479_294	aerobic_chemoheterotrophy;hydrocarbon_degradation;chemoheterotrophy;
Otu00443	3	6	2	1	0	Bacteria;Gemmatimonadetes;BD2-11_terrestrial_group;uncultured_bacterium;uncultured_bacterium_unclassified;uncultured_bacterium_unclassified;uncultured_bacterium_unclassified;uncultured_bacterium_unclassified;uncultured_bacterium_unclassified;uncultured_bacterium_unclassified;uncultured_bacterium_unclassified;uncultured_bacterium_unclassified;uncultured_bacterium_unclassified;uncultured_bacterium_…	M02696_30_000000000_C6PR2_1_1101_5857_23027_271	unassigned
Otu00444	0	9	2	0	0	Bacteria;Proteobacteria;Alphaproteobacteria;Rhizobiales;Rhizobiales_unclassified;Rhizobiales_unclassified;Rhizobiales_unclassified;Rhizobiales_unclassified;Rhizobiales_unclassified;Rhizobiales_unclassified;Rhizobiales_unclassified;Rhizobiales_unclassified;Rhizobiales_unclassified;Rhizobiales_unclassified;Rhizobiales_unclassified;	M02696_30_000000000_C6PR2_1_1101_8328_15153_271	unassigned
Otu00445	1	6	3	2	4	Bacteria;Proteobacteria;Alphaproteobacteria;Tistrellales;Geminicoccaceae;uncultured;uncultured_bacterium;uncultured_bacterium_unclassified;uncultured_bacterium_unclassified;uncultured_bacterium_unclassified;uncultured_bacterium_unclassified;uncultured_bacterium_unclassified;uncultured_bacterium_unclassified;uncultured_bacterium_unclassified;uncultured_bacterium_unclassified;	M02696_30_000000000_C6PR2_1_1105_25299_8851_271	unassigned
Otu00446	0	4	3	5	1	Bacteria;Actinobacteria;Acidimicrobiia;Microtrichales;Microtrichaceae;Sva0996_marine_group;Sva0996_marine_group_unclassified;Sva0996_marine_group_unclassified;Sva0996_marine_group_unclassified;Sva0996_marine_group_unclassified;Sva0996_marine_group_unclassified;Sva0996_marine_group_unclassified;Sva0996_marine_group_unclassified;Sva0996_marine_group_unclassified;Sva0996_marine_group_unclassified;	M02696_30_000000000_C6PR2_1_1105_6063_13101_271	unassigned
Otu00447	2	5	7	0	0	Bacteria;Proteobacteria;Deltaproteobacteria;Desulfobacterales;Desulfobulbaceae;uncultured;uncultured_unclassified;uncultured_unclassified;uncultured_unclassified;uncultured_unclassified;uncultured_unclassified;uncultured_unclassified;uncultured_unclassified;uncultured_unclassified;uncultured_unclassified;	M02696_30_000000000_C6PR2_1_1106_24031_15575_271	sulfate_respiration;respiration_of_sulfur_compounds;
Otu00448	3	2	5	1	1	Bacteria;Proteobacteria;Deltaproteobacteria;Desulfuromonadales;Sva1033;uncultured_delta_proteobacterium;uncultured_delta_proteobacterium_unclassified;uncultured_delta_proteobacterium_unclassified;uncultured_delta_proteobacterium_unclassified;uncultured_delta_proteobacterium_unclassified;uncultured_delta_proteobacterium_unclassified;uncultured_delta_proteobacterium_unclassified;uncultured_delta_pr…	M02696_30_000000000_C6PR2_1_1106_4558_12344_271	unassigned
Otu00449	1	2	3	6	2	Bacteria;Planctomycetes;Planctomycetacia;Planctomycetales;Rubinisphaeraceae;uncultured;uncultured_unclassified;uncultured_unclassified;uncultured_unclassified;uncultured_unclassified;uncultured_unclassified;uncultured_unclassified;uncultured_unclassified;uncultured_unclassified;uncultured_unclassified;	M02696_30_000000000_C6PR2_1_1110_10800_12389_271	unassigned
Otu00450	0	2	0	8	5	Bacteria;Actinobacteria;Actinobacteria;Corynebacteriales;Mycobacteriaceae;Mycobacterium;Mycobacterium_unclassified;Mycobacterium_unclassified;Mycobacterium_unclassified;Mycobacterium_unclassified;Mycobacterium_unclassified;Mycobacterium_unclassified;Mycobacterium_unclassified;Mycobacterium_unclassified;Mycobacterium_unclassified;	M02696_30_000000000_C6PR2_1_1110_8522_8523_274	aerobic_chemoheterotrophy;chemoheterotrophy;
Otu00451	0	3	8	3	0	Bacteria;Planctomycetes;Planctomycetacia;Planctomycetales;Rubinisphaeraceae;Planctomicrobium;uncultured_bacterium;uncultured_bacterium_unclassified;uncultured_bacterium_unclassified;uncultured_bacterium_unclassified;uncultured_bacterium_unclassified;uncultured_bacterium_unclassified;uncultured_bacterium_unclassified;uncultured_bacterium_unclassified;uncultured_bacterium_unclassified;	M02696_30_000000000_C6PR2_1_1111_27171_11884_271	unassigned
Otu00452	2	2	1	7	3	Bacteria;Planctomycetes;Planctomycetacia;Planctomycetales;uncultured;uncultured_Planctomyces_sp.;uncultured_Planctomyces_sp._unclassified;uncultured_Planctomyces_sp._unclassified;uncultured_Planctomyces_sp._unclassified;uncultured_Planctomyces_sp._unclassified;uncultured_Planctomyces_sp._unclassified;uncultured_Planctomyces_sp._unclassified;uncultured_Planctomyces_sp._unclassified;uncultured_Plan…	M02696_30_000000000_C6PR2_1_1113_22816_17482_273	unassigned
Otu00453	1	7	3	5	0	Bacteria;Proteobacteria;Alphaproteobacteria;Rhizobiales;Devosiaceae;Devosia;Devosia_unclassified;Devosia_unclassified;Devosia_unclassified;Devosia_unclassified;Devosia_unclassified;Devosia_unclassified;Devosia_unclassified;Devosia_unclassified;Devosia_unclassified;	M02696_30_000000000_C6PR2_1_1114_21028_7496_271	nitrogen_fixation (potential)
Otu00454	1	4	6	1	3	Bacteria;Zixibacteria;bacterium_enrichment_culture_clone_Anammox_55;bacterium_enrichment_culture_clone_Anammox_55_unclassified;bacterium_enrichment_culture_clone_Anammox_55_unclassified;bacterium_enrichment_culture_clone_Anammox_55_unclassified;bacterium_enrichment_culture_clone_Anammox_55_unclassified;bacterium_enrichment_culture_clone_Anammox_55_unclassified;bacterium_enrichment_culture_clone_A…	M02696_30_000000000_C6PR2_1_1117_16379_20793_271	unassigned
Otu00455	3	0	3	0	9	Bacteria;Chloroflexi;Chloroflexia;Thermomicrobiales;AKYG1722;uncultured_Chloroflexi_bacterium;uncultured_Chloroflexi_bacterium_unclassified;uncultured_Chloroflexi_bacterium_unclassified;uncultured_Chloroflexi_bacterium_unclassified;uncultured_Chloroflexi_bacterium_unclassified;uncultured_Chloroflexi_bacterium_unclassified;uncultured_Chloroflexi_bacterium_unclassified;uncultured_Chloroflexi_bacter…	M02696_30_000000000_C6PR2_1_1117_7150_12835_274	unassigned
Otu00456	0	3	1	9	2	Bacteria;BRC1;Omnitrophica_bacterium_OLB16;Omnitrophica_bacterium_OLB16_unclassified;Omnitrophica_bacterium_OLB16_unclassified;Omnitrophica_bacterium_OLB16_unclassified;Omnitrophica_bacterium_OLB16_unclassified;Omnitrophica_bacterium_OLB16_unclassified;Omnitrophica_bacterium_OLB16_unclassified;Omnitrophica_bacterium_OLB16_unclassified;Omnitrophica_bacterium_OLB16_unclassified;Omnitrophica_bacteri…	M02696_30_000000000_C6PR2_1_2107_6499_12623_271	unassigned
Otu00457	1	6	2	4	2	Bacteria;Acidobacteria;Subgroup_17;uncultured_Acidobacteria_bacterium;uncultured_Acidobacteria_bacterium_unclassified;uncultured_Acidobacteria_bacterium_unclassified;uncultured_Acidobacteria_bacterium_unclassified;uncultured_Acidobacteria_bacterium_unclassified;uncultured_Acidobacteria_bacterium_unclassified;uncultured_Acidobacteria_bacterium_unclassified;uncultured_Acidobacteria_bacterium_unclas…	M02696_30_000000000_C6PR2_1_2114_17634_18999_271	unassigned
Otu00458	8	0	2	4	1	Bacteria;Calditrichaeota;Calditrichia;Calditrichales;Calditrichaceae;uncultured_bacterium;uncultured_bacterium_unclassified;uncultured_bacterium_unclassified;uncultured_bacterium_unclassified;uncultured_bacterium_unclassified;uncultured_bacterium_unclassified;uncultured_bacterium_unclassified;uncultured_bacterium_unclassified;uncultured_bacterium_unclassified;uncultured_bacterium_unclassified;	M02696_30_000000000_C6PR2_1_2114_18448_21475_273	unassigned
Otu00459	0	0	11	0	4	Bacteria;Gemmatimonadetes;BD2-11_terrestrial_group;uncultured_bacterium;uncultured_bacterium_unclassified;uncultured_bacterium_unclassified;uncultured_bacterium_unclassified;uncultured_bacterium_unclassified;uncultured_bacterium_unclassified;uncultured_bacterium_unclassified;uncultured_bacterium_unclassified;uncultured_bacterium_unclassified;uncultured_bacterium_unclassified;uncultured_bacterium_…	M02696_32_000000000_C6LJ9_1_1109_5458_15376_81	unassigned
Otu00460	2	2	0	8	2	Bacteria;Planctomycetes;Planctomycetacia;Pirellulales;Pirellulaceae;Rhodopirellula;uncultured_bacterium;uncultured_bacterium_unclassified;uncultured_bacterium_unclassified;uncultured_bacterium_unclassified;uncultured_bacterium_unclassified;uncultured_bacterium_unclassified;uncultured_bacterium_unclassified;uncultured_bacterium_unclassified;uncultured_bacterium_unclassified;	M02696_32_000000000_C6LJ9_1_1115_4914_4680_80	unassigned
Otu00461	5	1	1	2	5	Bacteria;Actinobacteria;WCHB1-81;uncultured_organism;uncultured_organism_unclassified;uncultured_organism_unclassified;uncultured_organism_unclassified;uncultured_organism_unclassified;uncultured_organism_unclassified;uncultured_organism_unclassified;uncultured_organism_unclassified;uncultured_organism_unclassified;uncultured_organism_unclassified;uncultured_organism_unclassified;uncultured_organ…	M02696_32_000000000_C6LJ9_1_2102_6004_11826_80	unassigned
Otu00462	0	2	3	6	5	Bacteria;Planctomycetes;Planctomycetacia;Planctomycetales;Planctomycetales_unclassified;Planctomycetales_unclassified;Planctomycetales_unclassified;Planctomycetales_unclassified;Planctomycetales_unclassified;Planctomycetales_unclassified;Planctomycetales_unclassified;Planctomycetales_unclassified;Planctomycetales_unclassified;Planctomycetales_unclassified;Planctomycetales_unclassified;	M02696_32_000000000_C6LJ9_1_2103_14237_12301_83	unassigned
Otu00463	1	0	4	0	11	Bacteria;Cyanobacteria;Oxyphotobacteria;Synechococcales;Cyanobiaceae;Cyanobium_PCC-6307;Cyanobium_PCC-6307_unclassified;Cyanobium_PCC-6307_unclassified;Cyanobium_PCC-6307_unclassified;Cyanobium_PCC-6307_unclassified;Cyanobium_PCC-6307_unclassified;Cyanobium_PCC-6307_unclassified;Cyanobium_PCC-6307_unclassified;Cyanobium_PCC-6307_unclassified;Cyanobium_PCC-6307_unclassified;	M02696_32_000000000_C6LJ9_1_2103_16791_21153_83	cyanobacteria;oxygenic_photoautotrophy;photoautotrophy;phototrophy;
Otu00464	11	0	2	1	2	Bacteria;Firmicutes;Bacilli;Bacillales;Bacillaceae;Bacillus;Bacillus_firmus;Bacillus_firmus_unclassified;Bacillus_firmus_unclassified;Bacillus_firmus_unclassified;Bacillus_firmus_unclassified;Bacillus_firmus_unclassified;Bacillus_firmus_unclassified;Bacillus_firmus_unclassified;Bacillus_firmus_unclassified;	M02696_32_000000000_C6LJ9_1_2112_16424_9724_80	nitrate_reduction;
Otu00465	0	3	6	2	1	Bacteria;Planctomycetes;Planctomycetacia;Planctomycetales;uncultured;uncultured_unclassified;uncultured_unclassified;uncultured_unclassified;uncultured_unclassified;uncultured_unclassified;uncultured_unclassified;uncultured_unclassified;uncultured_unclassified;uncultured_unclassified;uncultured_unclassified;	M02696_32_000000000_C6LJ9_1_2113_10596_12448_81	unassigned
Otu00466	0	1	0	14	1	Bacteria;Proteobacteria;Deltaproteobacteria;Desulfobacterales;Desulfobulbaceae;Desulfobulbaceae_unclassified;Desulfobulbaceae_unclassified;Desulfobulbaceae_unclassified;Desulfobulbaceae_unclassified;Desulfobulbaceae_unclassified;Desulfobulbaceae_unclassified;Desulfobulbaceae_unclassified;Desulfobulbaceae_unclassified;Desulfobulbaceae_unclassified;Desulfobulbaceae_unclassified;	M02696_32_000000000_C6LJ9_1_2114_5645_20431_82	sulfate_respiration;respiration_of_sulfur_compounds;
Otu00467	6	1	3	1	0	Bacteria;Proteobacteria;Deltaproteobacteria;Desulfuromonadales;Sva1033;uncultured_bacterium;uncultured_bacterium_unclassified;uncultured_bacterium_unclassified;uncultured_bacterium_unclassified;uncultured_bacterium_unclassified;uncultured_bacterium_unclassified;uncultured_bacterium_unclassified;uncultured_bacterium_unclassified;uncultured_bacterium_unclassified;uncultured_bacterium_unclassified;	M02696_33_000000000_C6PR4_1_1105_19067_15710_294	unassigned
Otu00468	5	2	1	2	3	Bacteria;Planctomycetes;Planctomycetacia;Planctomycetales;Rubinisphaeraceae;Planctomicrobium;uncultured_bacterium;uncultured_bacterium_unclassified;uncultured_bacterium_unclassified;uncultured_bacterium_unclassified;uncultured_bacterium_unclassified;uncultured_bacterium_unclassified;uncultured_bacterium_unclassified;uncultured_bacterium_unclassified;uncultured_bacterium_unclassified;	M02696_33_000000000_C6PR4_1_1118_16003_8725_294	unassigned
Otu00469	3	0	5	1	5	Bacteria;Proteobacteria;Gammaproteobacteria;KI89A_clade;KI89A_clade_unclassified;KI89A_clade_unclassified;KI89A_clade_unclassified;KI89A_clade_unclassified;KI89A_clade_unclassified;KI89A_clade_unclassified;KI89A_clade_unclassified;KI89A_clade_unclassified;KI89A_clade_unclassified;KI89A_clade_unclassified;KI89A_clade_unclassified;	M02696_33_000000000_C6PR4_1_2107_20389_7322_294	unassigned
Otu00470	2	3	5	1	4	Bacteria;Proteobacteria;Gammaproteobacteria;Nitrosococcales;Methylophagaceae;Methylophaga;uncultured_bacterium;uncultured_bacterium_unclassified;uncultured_bacterium_unclassified;uncultured_bacterium_unclassified;uncultured_bacterium_unclassified;uncultured_bacterium_unclassified;uncultured_bacterium_unclassified;uncultured_bacterium_unclassified;uncultured_bacterium_unclassified;	M02696_33_000000000_C6PR4_1_2110_19246_18169_294	unassigned
Otu00471	13	0	0	0	1	Bacteria;Firmicutes;Bacilli;Bacillales;Bacillaceae;Bacillus;Bacillus_drentensis;Bacillus_drentensis_unclassified;Bacillus_drentensis_unclassified;Bacillus_drentensis_unclassified;Bacillus_drentensis_unclassified;Bacillus_drentensis_unclassified;Bacillus_drentensis_unclassified;Bacillus_drentensis_unclassified;Bacillus_drentensis_unclassified;	M02696_30_000000000_C6PR2_1_1101_21149_13239_270	aerobic_chemoheterotrophy;chemoheterotrophy;
Otu00472	3	1	5	5	0	Bacteria;Planctomycetes;Planctomycetacia;Pirellulales;Pirellulaceae;Blastopirellula;uncultured_bacterium;uncultured_bacterium_unclassified;uncultured_bacterium_unclassified;uncultured_bacterium_unclassified;uncultured_bacterium_unclassified;uncultured_bacterium_unclassified;uncultured_bacterium_unclassified;uncultured_bacterium_unclassified;uncultured_bacterium_unclassified;	M02696_30_000000000_C6PR2_1_1101_26420_17457_272	unassigned
Otu00473	2	7	0	3	0	Bacteria;Actinobacteria;Acidimicrobiia;Microtrichales;uncultured;uncultured_Actinomycetales_bacterium;uncultured_Actinomycetales_bacterium_unclassified;uncultured_Actinomycetales_bacterium_unclassified;uncultured_Actinomycetales_bacterium_unclassified;uncultured_Actinomycetales_bacterium_unclassified;uncultured_Actinomycetales_bacterium_unclassified;uncultured_Actinomycetales_bacterium_unclassifi…	M02696_30_000000000_C6PR2_1_1101_7220_19766_271	unassigned
Otu00474	2	7	2	3	1	Bacteria;Proteobacteria;Gammaproteobacteria;EPR3968-O8a-Bc78;uncultured_gamma_proteobacterium;uncultured_gamma_proteobacterium_unclassified;uncultured_gamma_proteobacterium_unclassified;uncultured_gamma_proteobacterium_unclassified;uncultured_gamma_proteobacterium_unclassified;uncultured_gamma_proteobacterium_unclassified;uncultured_gamma_proteobacterium_unclassified;uncultured_gamma_proteobacter…	M02696_30_000000000_C6PR2_1_1103_17019_16835_271	unassigned
Otu00475	10	0	1	2	2	Bacteria;Proteobacteria;Deltaproteobacteria;Desulfuromonadales;Desulfuromonadaceae;Desulfuromonas;Desulfuromonas_unclassified;Desulfuromonas_unclassified;Desulfuromonas_unclassified;Desulfuromonas_unclassified;Desulfuromonas_unclassified;Desulfuromonas_unclassified;Desulfuromonas_unclassified;Desulfuromonas_unclassified;Desulfuromonas_unclassified;	M02696_30_000000000_C6PR2_1_1104_14170_22757_270	sulfur_respiration;respiration_of_sulfur_compounds;fermentation;iron_respiration;chemoheterotrophy;
Otu00476	0	0	7	3	5	Bacteria;Proteobacteria;Alphaproteobacteria;Rhodovibrionales;Kiloniellaceae;uncultured;uncultured_bacterium;uncultured_bacterium_unclassified;uncultured_bacterium_unclassified;uncultured_bacterium_unclassified;uncultured_bacterium_unclassified;uncultured_bacterium_unclassified;uncultured_bacterium_unclassified;uncultured_bacterium_unclassified;uncultured_bacterium_unclassified;	M02696_30_000000000_C6PR2_1_1104_9236_10351_272	unassigned
Otu00477	1	1	6	0	0	Bacteria;Acidobacteria;Thermoanaerobaculia;Thermoanaerobaculales;Thermoanaerobaculaceae;Subgroup_10;Subgroup_10_unclassified;Subgroup_10_unclassified;Subgroup_10_unclassified;Subgroup_10_unclassified;Subgroup_10_unclassified;Subgroup_10_unclassified;Subgroup_10_unclassified;Subgroup_10_unclassified;Subgroup_10_unclassified;	M02696_30_000000000_C6PR2_1_1108_13119_21514_271	unassigned
Otu00478	0	2	3	8	0	Bacteria;Planctomycetes;Planctomycetacia;Pirellulales;Pirellulaceae;Pir4_lineage;uncultured_Planctomycetales_bacterium;uncultured_Planctomycetales_bacterium_unclassified;uncultured_Planctomycetales_bacterium_unclassified;uncultured_Planctomycetales_bacterium_unclassified;uncultured_Planctomycetales_bacterium_unclassified;uncultured_Planctomycetales_bacterium_unclassified;uncultured_Planctomycetal…	M02696_30_000000000_C6PR2_1_1109_14061_18692_271	unassigned
Otu00479	2	7	1	1	1	Bacteria;Proteobacteria;Deltaproteobacteria;Desulfobacterales;Desulfobacteraceae;SEEP-SRB1;SEEP-SRB1_unclassified;SEEP-SRB1_unclassified;SEEP-SRB1_unclassified;SEEP-SRB1_unclassified;SEEP-SRB1_unclassified;SEEP-SRB1_unclassified;SEEP-SRB1_unclassified;SEEP-SRB1_unclassified;SEEP-SRB1_unclassified;	M02696_30_000000000_C6PR2_1_1109_8962_9849_271	sulfate_respiration;respiration_of_sulfur_compounds;
Otu00480	2	0	3	0	10	Bacteria;Acidobacteria;Subgroup_9;uncultured_organism;uncultured_organism_unclassified;uncultured_organism_unclassified;uncultured_organism_unclassified;uncultured_organism_unclassified;uncultured_organism_unclassified;uncultured_organism_unclassified;uncultured_organism_unclassified;uncultured_organism_unclassified;uncultured_organism_unclassified;uncultured_organism_unclassified;uncultured_orga…	M02696_30_000000000_C6PR2_1_1110_21026_20438_270	unassigned
Otu00481	3	5	1	0	5	Bacteria;Firmicutes;Clostridia;Clostridiales;Clostridiaceae_1;Clostridium_sensu_stricto_18;Clostridium_sensu_stricto_18_unclassified;Clostridium_sensu_stricto_18_unclassified;Clostridium_sensu_stricto_18_unclassified;Clostridium_sensu_stricto_18_unclassified;Clostridium_sensu_stricto_18_unclassified;Clostridium_sensu_stricto_18_unclassified;Clostridium_sensu_stricto_18_unclassified;Clostridium_se…	M02696_30_000000000_C6PR2_1_1111_13449_18370_271	unassigned
Otu00482	2	3	5	0	3	Bacteria;Proteobacteria;Gammaproteobacteria;Oceanospirillales;Halomonadaceae;Halomonas;Halomonas_cerina;Halomonas_cerina_unclassified;Halomonas_cerina_unclassified;Halomonas_cerina_unclassified;Halomonas_cerina_unclassified;Halomonas_cerina_unclassified;Halomonas_cerina_unclassified;Halomonas_cerina_unclassified;Halomonas_cerina_unclassified;	M02696_30_000000000_C6PR2_1_1112_12599_3786_271	aerobic_chemoheterotrophy;hydrocarbon_degradation;chemoheterotrophy;
Otu00483	1	0	0	4	10	Bacteria;Firmicutes;Clostridia;Clostridiales;Lachnospiraceae;Anaerocolumna;Anaerocolumna_unclassified;Anaerocolumna_unclassified;Anaerocolumna_unclassified;Anaerocolumna_unclassified;Anaerocolumna_unclassified;Anaerocolumna_unclassified;Anaerocolumna_unclassified;Anaerocolumna_unclassified;Anaerocolumna_unclassified;	M02696_30_000000000_C6PR2_1_1114_17073_24580_273	unassigned
Otu00484	0	1	2	9	0	Bacteria;Actinobacteria;Acidimicrobiia;Microtrichales;Ilumatobacteraceae;Ilumatobacter;Ilumatobacter_unclassified;Ilumatobacter_unclassified;Ilumatobacter_unclassified;Ilumatobacter_unclassified;Ilumatobacter_unclassified;Ilumatobacter_unclassified;Ilumatobacter_unclassified;Ilumatobacter_unclassified;Ilumatobacter_unclassified;	M02696_30_000000000_C6PR2_1_1116_21283_22049_273	unassigned
Otu00485	1	5	3	1	3	Bacteria;Actinobacteria;Actinobacteria;Propionibacteriales;Nocardioidaceae;Nocardioides;Nocardioides_unclassified;Nocardioides_unclassified;Nocardioides_unclassified;Nocardioides_unclassified;Nocardioides_unclassified;Nocardioides_unclassified;Nocardioides_unclassified;Nocardioides_unclassified;Nocardioides_unclassified;	M02696_30_000000000_C6PR2_1_2101_15492_4154_271	aerobic_chemoheterotrophy;aromatic_compound_degradation;chemoheterotrophy;
Otu00486	1	1	2	1	8	Bacteria;Proteobacteria;Deltaproteobacteria;Bradymonadales;Bradymonadaceae;Bradymonadaceae_unclassified;Bradymonadaceae_unclassified;Bradymonadaceae_unclassified;Bradymonadaceae_unclassified;Bradymonadaceae_unclassified;Bradymonadaceae_unclassified;Bradymonadaceae_unclassified;Bradymonadaceae_unclassified;Bradymonadaceae_unclassified;Bradymonadaceae_unclassified;	M02696_30_000000000_C6PR2_1_2102_23722_6594_273	unassigned
Otu00487	1	0	2	5	6	Bacteria;Planctomycetes;Planctomycetacia;Pirellulales;Pirellulaceae;Rhodopirellula;uncultured_planctomycete;uncultured_planctomycete_unclassified;uncultured_planctomycete_unclassified;uncultured_planctomycete_unclassified;uncultured_planctomycete_unclassified;uncultured_planctomycete_unclassified;uncultured_planctomycete_unclassified;uncultured_planctomycete_unclassified;uncultured_planctomycete_…	M02696_30_000000000_C6PR2_1_2105_23529_14235_270	unassigned
Otu00488	0	7	2	2	1	Bacteria;Planctomycetes;Planctomycetacia;Pirellulales;Pirellulaceae;Rhodopirellula;bacterium_WH5-6;bacterium_WH5-6_unclassified;bacterium_WH5-6_unclassified;bacterium_WH5-6_unclassified;bacterium_WH5-6_unclassified;bacterium_WH5-6_unclassified;bacterium_WH5-6_unclassified;bacterium_WH5-6_unclassified;bacterium_WH5-6_unclassified;	M02696_30_000000000_C6PR2_1_2106_8195_15765_271	unassigned
Otu00489	3	0	0	1	10	Bacteria;Proteobacteria;Gammaproteobacteria;Ectothiorhodospirales;Thioalkalispiraceae;Thioalkalispira;uncultured_bacterium;uncultured_bacterium_unclassified;uncultured_bacterium_unclassified;uncultured_bacterium_unclassified;uncultured_bacterium_unclassified;uncultured_bacterium_unclassified;uncultured_bacterium_unclassified;uncultured_bacterium_unclassified;uncultured_bacterium_unclassified;	M02696_30_000000000_C6PR2_1_2107_21678_20022_274	unassigned
Otu00490	1	0	0	2	11	Bacteria;Chloroflexi;Anaerolineae;Caldilineales;Caldilineaceae;uncultured;uncultured_unclassified;uncultured_unclassified;uncultured_unclassified;uncultured_unclassified;uncultured_unclassified;uncultured_unclassified;uncultured_unclassified;uncultured_unclassified;uncultured_unclassified;	M02696_30_000000000_C6PR2_1_2116_3744_7846_273	unassigned
Otu00491	2	3	2	5	3	Bacteria;Proteobacteria;Alphaproteobacteria;Rhizobiales;Hyphomicrobiaceae;Filomicrobium;uncultured_alpha_proteobacterium;uncultured_alpha_proteobacterium_unclassified;uncultured_alpha_proteobacterium_unclassified;uncultured_alpha_proteobacterium_unclassified;uncultured_alpha_proteobacterium_unclassified;uncultured_alpha_proteobacterium_unclassified;uncultured_alpha_proteobacterium_unclassified;un…	M02696_32_000000000_C6LJ9_1_1104_14721_7873_82	aerobic_chemoheterotrophy;chemoheterotrophy;
Otu00492	1	0	5	3	5	Bacteria;Actinobacteria;Actinobacteria;PeM15;uncultured_soil_bacterium;uncultured_soil_bacterium_unclassified;uncultured_soil_bacterium_unclassified;uncultured_soil_bacterium_unclassified;uncultured_soil_bacterium_unclassified;uncultured_soil_bacterium_unclassified;uncultured_soil_bacterium_unclassified;uncultured_soil_bacterium_unclassified;uncultured_soil_bacterium_unclassified;uncultured_soil_…	M02696_32_000000000_C6LJ9_1_1110_13523_10044_80	unassigned
Otu00493	7	0	0	1	3	Bacteria;Firmicutes;Clostridia;Clostridiales;Clostridiales_unclassified;Clostridiales_unclassified;Clostridiales_unclassified;Clostridiales_unclassified;Clostridiales_unclassified;Clostridiales_unclassified;Clostridiales_unclassified;Clostridiales_unclassified;Clostridiales_unclassified;Clostridiales_unclassified;Clostridiales_unclassified;	M02696_32_000000000_C6LJ9_1_1113_13064_16260_80	unassigned
Otu00494	11	0	1	1	1	Bacteria;Proteobacteria;Deltaproteobacteria;Desulfuromonadales;Geobacteraceae;Geothermobacter;Geothermobacter_unclassified;Geothermobacter_unclassified;Geothermobacter_unclassified;Geothermobacter_unclassified;Geothermobacter_unclassified;Geothermobacter_unclassified;Geothermobacter_unclassified;Geothermobacter_unclassified;Geothermobacter_unclassified;	M02696_32_000000000_C6LJ9_1_2105_10406_4244_80	unassigned
Otu00495	1	3	2	6	1	Bacteria;Proteobacteria;Alphaproteobacteria;Caulobacterales;Parvularculaceae;uncultured;Parvularculaceae_bacterium_HSF6;Parvularculaceae_bacterium_HSF6_unclassified;Parvularculaceae_bacterium_HSF6_unclassified;Parvularculaceae_bacterium_HSF6_unclassified;Parvularculaceae_bacterium_HSF6_unclassified;Parvularculaceae_bacterium_HSF6_unclassified;Parvularculaceae_bacterium_HSF6_unclassified;Parvularc…	M02696_32_000000000_C6LJ9_1_2108_7956_20792_82	unassigned
Otu00496	4	0	2	2	6	Bacteria;Actinobacteria;Actinobacteria;Actinobacteria_unclassified;Actinobacteria_unclassified;Actinobacteria_unclassified;Actinobacteria_unclassified;Actinobacteria_unclassified;Actinobacteria_unclassified;Actinobacteria_unclassified;Actinobacteria_unclassified;Actinobacteria_unclassified;Actinobacteria_unclassified;Actinobacteria_unclassified;Actinobacteria_unclassified;	M02696_32_000000000_C6LJ9_1_2117_15855_13103_83	unassigned
Otu00497	7	0	2	5	1	Bacteria;Proteobacteria;Deltaproteobacteria;Desulfobacterales;Desulfobulbaceae;Desulfobulbaceae_unclassified;Desulfobulbaceae_unclassified;Desulfobulbaceae_unclassified;Desulfobulbaceae_unclassified;Desulfobulbaceae_unclassified;Desulfobulbaceae_unclassified;Desulfobulbaceae_unclassified;Desulfobulbaceae_unclassified;Desulfobulbaceae_unclassified;Desulfobulbaceae_unclassified;	M02696_33_000000000_C6PR4_1_1101_13879_6637_294	sulfate_respiration;respiration_of_sulfur_compounds;
Otu00498	3	3	1	2	4	Bacteria;Proteobacteria;Alphaproteobacteria;Sphingomonadales;Sphingomonadaceae;Sphingomonadaceae_unclassified;Sphingomonadaceae_unclassified;Sphingomonadaceae_unclassified;Sphingomonadaceae_unclassified;Sphingomonadaceae_unclassified;Sphingomonadaceae_unclassified;Sphingomonadaceae_unclassified;Sphingomonadaceae_unclassified;Sphingomonadaceae_unclassified;Sphingomonadaceae_unclassified;	M02696_33_000000000_C6PR4_1_1102_18901_17481_294	aerobic_chemoheterotrophy;chemoheterotrophy;
Otu00499	9	0	1	1	4	Bacteria;Proteobacteria;Alphaproteobacteria;Rhizobiales;Rhodomicrobiaceae;Rhodomicrobium;uncultured_alpha_proteobacterium;uncultured_alpha_proteobacterium_unclassified;uncultured_alpha_proteobacterium_unclassified;uncultured_alpha_proteobacterium_unclassified;uncultured_alpha_proteobacterium_unclassified;uncultured_alpha_proteobacterium_unclassified;uncultured_alpha_proteobacterium_unclassified;u…	M02696_33_000000000_C6PR4_1_1104_18777_11550_294	unassigned
Otu00500	6	0	1	3	2	Bacteria;Proteobacteria;Gammaproteobacteria;Cellvibrionales;Halieaceae;Parahaliea;uncultured_gamma_proteobacterium;uncultured_gamma_proteobacterium_unclassified;uncultured_gamma_proteobacterium_unclassified;uncultured_gamma_proteobacterium_unclassified;uncultured_gamma_proteobacterium_unclassified;uncultured_gamma_proteobacterium_unclassified;uncultured_gamma_proteobacterium_unclassified;uncultur…	M02696_33_000000000_C6PR4_1_1104_20119_3195_294	unassigned
Otu00501	10	0	2	1	1	Bacteria;Proteobacteria;Deltaproteobacteria;Myxococcales;Eel-36e1D6;Eel-36e1D6_unclassified;Eel-36e1D6_unclassified;Eel-36e1D6_unclassified;Eel-36e1D6_unclassified;Eel-36e1D6_unclassified;Eel-36e1D6_unclassified;Eel-36e1D6_unclassified;Eel-36e1D6_unclassified;Eel-36e1D6_unclassified;Eel-36e1D6_unclassified;	M02696_33_000000000_C6PR4_1_1108_4324_16899_294	unassigned
Otu00502	2	1	0	1	11	Bacteria;Proteobacteria;Gammaproteobacteria;Gammaproteobacteria_Incertae_Sedis;Unknown_Family;uncultured;uncultured_gamma_proteobacterium;uncultured_gamma_proteobacterium_unclassified;uncultured_gamma_proteobacterium_unclassified;uncultured_gamma_proteobacterium_unclassified;uncultured_gamma_proteobacterium_unclassified;uncultured_gamma_proteobacterium_unclassified;uncultured_gamma_proteobacteriu…	M02696_33_000000000_C6PR4_1_1111_20942_8840_294	unassigned
Otu00503	6	0	7	0	1	Bacteria;Bacteroidetes;Rhodothermia;Rhodothermales;Rhodothermaceae;uncultured;uncultured_Cytophaga_sp.;uncultured_Cytophaga_sp._unclassified;uncultured_Cytophaga_sp._unclassified;uncultured_Cytophaga_sp._unclassified;uncultured_Cytophaga_sp._unclassified;uncultured_Cytophaga_sp._unclassified;uncultured_Cytophaga_sp._unclassified;uncultured_Cytophaga_sp._unclassified;uncultured_Cytophaga_sp._uncla…	M02696_33_000000000_C6PR4_1_1119_16244_21717_294	unassigned
Otu00504	3	1	2	0	3	Bacteria;Proteobacteria;Alphaproteobacteria;Rhodobacterales;Rhodobacteraceae;Tropicimonas;Tropicimonas_unclassified;Tropicimonas_unclassified;Tropicimonas_unclassified;Tropicimonas_unclassified;Tropicimonas_unclassified;Tropicimonas_unclassified;Tropicimonas_unclassified;Tropicimonas_unclassified;Tropicimonas_unclassified;	M02696_30_000000000_C6PR2_1_1101_19475_16491_273	unassigned
Otu00505	3	0	1	4	5	Bacteria;Acidobacteria;Thermoanaerobaculia;Thermoanaerobaculales;Thermoanaerobaculaceae;Subgroup_23;Subgroup_23_unclassified;Subgroup_23_unclassified;Subgroup_23_unclassified;Subgroup_23_unclassified;Subgroup_23_unclassified;Subgroup_23_unclassified;Subgroup_23_unclassified;Subgroup_23_unclassified;Subgroup_23_unclassified;	M02696_30_000000000_C6PR2_1_1101_26919_6704_270	unassigned
Otu00506	1	0	8	2	3	Bacteria;Firmicutes;Clostridia;Clostridiales;Family_XI;Gottschalkia;Gottschalkia_unclassified;Gottschalkia_unclassified;Gottschalkia_unclassified;Gottschalkia_unclassified;Gottschalkia_unclassified;Gottschalkia_unclassified;Gottschalkia_unclassified;Gottschalkia_unclassified;Gottschalkia_unclassified;	M02696_30_000000000_C6PR2_1_1101_8054_23950_272	unassigned
Otu00507	0	1	6	4	0	Bacteria;Proteobacteria;Deltaproteobacteria;NB1-j;uncultured_marine_bacterium;uncultured_marine_bacterium_unclassified;uncultured_marine_bacterium_unclassified;uncultured_marine_bacterium_unclassified;uncultured_marine_bacterium_unclassified;uncultured_marine_bacterium_unclassified;uncultured_marine_bacterium_unclassified;uncultured_marine_bacterium_unclassified;uncultured_marine_bacterium_unclas…	M02696_30_000000000_C6PR2_1_1101_8225_17117_273	unassigned
Otu00508	1	4	2	5	0	Bacteria;Proteobacteria;Gammaproteobacteria;Cellvibrionales;Halieaceae;Halieaceae_unclassified;Halieaceae_unclassified;Halieaceae_unclassified;Halieaceae_unclassified;Halieaceae_unclassified;Halieaceae_unclassified;Halieaceae_unclassified;Halieaceae_unclassified;Halieaceae_unclassified;Halieaceae_unclassified;	M02696_30_000000000_C6PR2_1_1102_25235_8820_272	unassigned
Otu00509	0	0	1	1	12	Bacteria;Proteobacteria;Gammaproteobacteria;Gammaproteobacteria_unclassified;Gammaproteobacteria_unclassified;Gammaproteobacteria_unclassified;Gammaproteobacteria_unclassified;Gammaproteobacteria_unclassified;Gammaproteobacteria_unclassified;Gammaproteobacteria_unclassified;Gammaproteobacteria_unclassified;Gammaproteobacteria_unclassified;Gammaproteobacteria_unclassified;Gammaproteobacteria_uncla…	M02696_30_000000000_C6PR2_1_1102_5859_10385_274	unassigned
Otu00510	6	1	2	3	0	Bacteria;Planctomycetes;Planctomycetacia;Pirellulales;Pirellulaceae;Pir4_lineage;uncultured_planctomycete;uncultured_planctomycete_unclassified;uncultured_planctomycete_unclassified;uncultured_planctomycete_unclassified;uncultured_planctomycete_unclassified;uncultured_planctomycete_unclassified;uncultured_planctomycete_unclassified;uncultured_planctomycete_unclassified;uncultured_planctomycete_un…	M02696_30_000000000_C6PR2_1_1103_10576_10326_270	unassigned
Otu00511	0	10	1	0	0	Bacteria;Actinobacteria;Acidimicrobiia;Microtrichales;Microtrichaceae;Sva0996_marine_group;Sva0996_marine_group_unclassified;Sva0996_marine_group_unclassified;Sva0996_marine_group_unclassified;Sva0996_marine_group_unclassified;Sva0996_marine_group_unclassified;Sva0996_marine_group_unclassified;Sva0996_marine_group_unclassified;Sva0996_marine_group_unclassified;Sva0996_marine_group_unclassified;	M02696_30_000000000_C6PR2_1_1103_17559_13403_271	unassigned
Otu00512	1	3	3	2	2	Bacteria;Gemmatimonadetes;PAUC43f_marine_benthic_group;uncultured_bacterium;uncultured_bacterium_unclassified;uncultured_bacterium_unclassified;uncultured_bacterium_unclassified;uncultured_bacterium_unclassified;uncultured_bacterium_unclassified;uncultured_bacterium_unclassified;uncultured_bacterium_unclassified;uncultured_bacterium_unclassified;uncultured_bacterium_unclassified;uncultured_bacter…	M02696_30_000000000_C6PR2_1_1104_14346_16340_271	unassigned
Otu00513	0	6	3	2	1	Bacteria;Proteobacteria;Alphaproteobacteria;Rhodobacterales;Rhodobacteraceae;Rhodobacteraceae_unclassified;Rhodobacteraceae_unclassified;Rhodobacteraceae_unclassified;Rhodobacteraceae_unclassified;Rhodobacteraceae_unclassified;Rhodobacteraceae_unclassified;Rhodobacteraceae_unclassified;Rhodobacteraceae_unclassified;Rhodobacteraceae_unclassified;Rhodobacteraceae_unclassified;	M02696_30_000000000_C6PR2_1_1104_21460_8527_271	unassigned
Otu00514	2	0	3	2	5	Bacteria;Proteobacteria;Alphaproteobacteria;Sphingomonadales;Sphingomonadaceae;Sphingomonadaceae_unclassified;Sphingomonadaceae_unclassified;Sphingomonadaceae_unclassified;Sphingomonadaceae_unclassified;Sphingomonadaceae_unclassified;Sphingomonadaceae_unclassified;Sphingomonadaceae_unclassified;Sphingomonadaceae_unclassified;Sphingomonadaceae_unclassified;Sphingomonadaceae_unclassified;	M02696_30_000000000_C6PR2_1_1105_20876_1667_272	aerobic_chemoheterotrophy;chemoheterotrophy;
Otu00515	7	0	4	1	1	Bacteria;Chloroflexi;Anaerolineae;Anaerolineales;Anaerolineaceae;uncultured;uncultured_marine_bacterium;uncultured_marine_bacterium_unclassified;uncultured_marine_bacterium_unclassified;uncultured_marine_bacterium_unclassified;uncultured_marine_bacterium_unclassified;uncultured_marine_bacterium_unclassified;uncultured_marine_bacterium_unclassified;uncultured_marine_bacterium_unclassified;uncultur…	M02696_30_000000000_C6PR2_1_1106_18992_1950_270	unassigned
Otu00516	4	3	0	5	1	Bacteria;Acidobacteria;Subgroup_22;uncultured_Acidobacteria_bacterium;uncultured_Acidobacteria_bacterium_unclassified;uncultured_Acidobacteria_bacterium_unclassified;uncultured_Acidobacteria_bacterium_unclassified;uncultured_Acidobacteria_bacterium_unclassified;uncultured_Acidobacteria_bacterium_unclassified;uncultured_Acidobacteria_bacterium_unclassified;uncultured_Acidobacteria_bacterium_unclas…	M02696_30_000000000_C6PR2_1_1106_21371_10122_271	unassigned
Otu00517	2	1	0	8	1	Bacteria;Proteobacteria;Gammaproteobacteria;Oceanospirillales;SS1-B-06-26;SS1-B-06-26_unclassified;SS1-B-06-26_unclassified;SS1-B-06-26_unclassified;SS1-B-06-26_unclassified;SS1-B-06-26_unclassified;SS1-B-06-26_unclassified;SS1-B-06-26_unclassified;SS1-B-06-26_unclassified;SS1-B-06-26_unclassified;SS1-B-06-26_unclassified;	M02696_30_000000000_C6PR2_1_1108_22017_15617_273	aerobic_chemoheterotrophy;chemoheterotrophy;
Otu00518	1	2	0	5	3	Bacteria;Planctomycetes;Planctomycetacia;Pirellulales;Pirellulaceae;Pir4_lineage;uncultured_Planctomycetales_bacterium;uncultured_Planctomycetales_bacterium_unclassified;uncultured_Planctomycetales_bacterium_unclassified;uncultured_Planctomycetales_bacterium_unclassified;uncultured_Planctomycetales_bacterium_unclassified;uncultured_Planctomycetales_bacterium_unclassified;uncultured_Planctomycetal…	M02696_30_000000000_C6PR2_1_1109_10806_13674_274	unassigned
Otu00519	1	6	4	2	0	Bacteria;WS2;uncultured_bacterium;uncultured_bacterium_unclassified;uncultured_bacterium_unclassified;uncultured_bacterium_unclassified;uncultured_bacterium_unclassified;uncultured_bacterium_unclassified;uncultured_bacterium_unclassified;uncultured_bacterium_unclassified;uncultured_bacterium_unclassified;uncultured_bacterium_unclassified;uncultured_bacterium_unclassified;uncultured_bacterium_uncl…	M02696_30_000000000_C6PR2_1_1110_12801_23888_271	unassigned
Otu00520	1	0	2	3	8	Bacteria;Acidobacteria;Thermoanaerobaculia;Thermoanaerobaculales;Thermoanaerobaculaceae;Subgroup_23;uncultured_Acidobacteria_bacterium;uncultured_Acidobacteria_bacterium_unclassified;uncultured_Acidobacteria_bacterium_unclassified;uncultured_Acidobacteria_bacterium_unclassified;uncultured_Acidobacteria_bacterium_unclassified;uncultured_Acidobacteria_bacterium_unclassified;uncultured_Acidobacteria…	M02696_30_000000000_C6PR2_1_1112_19262_7856_274	unassigned
Otu00521	3	2	1	2	5	Bacteria;Proteobacteria;Alphaproteobacteria;Rhodobacterales;Rhodobacteraceae;Marinibacterium;Marinibacterium_unclassified;Marinibacterium_unclassified;Marinibacterium_unclassified;Marinibacterium_unclassified;Marinibacterium_unclassified;Marinibacterium_unclassified;Marinibacterium_unclassified;Marinibacterium_unclassified;Marinibacterium_unclassified;	M02696_30_000000000_C6PR2_1_1116_12775_12611_271	unassigned
Otu00522	0	0	0	3	10	Bacteria;Actinobacteria;Acidimicrobiia;Microtrichales;Microtrichaceae;Sva0996_marine_group;Sva0996_marine_group_unclassified;Sva0996_marine_group_unclassified;Sva0996_marine_group_unclassified;Sva0996_marine_group_unclassified;Sva0996_marine_group_unclassified;Sva0996_marine_group_unclassified;Sva0996_marine_group_unclassified;Sva0996_marine_group_unclassified;Sva0996_marine_group_unclassified;	M02696_30_000000000_C6PR2_1_1116_22928_20450_273	unassigned
Otu00523	1	5	3	1	1	Bacteria;Proteobacteria;Alphaproteobacteria;Rhizobiales;Methyloligellaceae;uncultured;uncultured_bacterium;uncultured_bacterium_unclassified;uncultured_bacterium_unclassified;uncultured_bacterium_unclassified;uncultured_bacterium_unclassified;uncultured_bacterium_unclassified;uncultured_bacterium_unclassified;uncultured_bacterium_unclassified;uncultured_bacterium_unclassified;	M02696_30_000000000_C6PR2_1_1117_15616_23902_271	unassigned
Otu00524	2	0	3	7	1	Bacteria;Proteobacteria;Alphaproteobacteria;Rhodobacterales;Rhodobacteraceae;Tranquillimonas;uncultured_alpha_proteobacterium;uncultured_alpha_proteobacterium_unclassified;uncultured_alpha_proteobacterium_unclassified;uncultured_alpha_proteobacterium_unclassified;uncultured_alpha_proteobacterium_unclassified;uncultured_alpha_proteobacterium_unclassified;uncultured_alpha_proteobacterium_unclassifi…	M02696_30_000000000_C6PR2_1_1117_26740_13061_272	unassigned
Otu00525	2	0	0	5	6	Bacteria;Actinobacteria;Acidimicrobiia;Microtrichales;Microtrichaceae;uncultured;uncultured_actinobacterium;uncultured_actinobacterium_unclassified;uncultured_actinobacterium_unclassified;uncultured_actinobacterium_unclassified;uncultured_actinobacterium_unclassified;uncultured_actinobacterium_unclassified;uncultured_actinobacterium_unclassified;uncultured_actinobacterium_unclassified;uncultured_…	M02696_30_000000000_C6PR2_1_1119_6044_10456_270	unassigned
Otu00526	2	1	3	2	4	Bacteria;Proteobacteria;Gammaproteobacteria;Gammaproteobacteria_unclassified;Gammaproteobacteria_unclassified;Gammaproteobacteria_unclassified;Gammaproteobacteria_unclassified;Gammaproteobacteria_unclassified;Gammaproteobacteria_unclassified;Gammaproteobacteria_unclassified;Gammaproteobacteria_unclassified;Gammaproteobacteria_unclassified;Gammaproteobacteria_unclassified;Gammaproteobacteria_uncla…	M02696_30_000000000_C6PR2_1_2101_10428_8757_272	unassigned
Otu00527	0	0	0	0	14	Bacteria;Proteobacteria;Gammaproteobacteria;Chromatiales;Chromatiaceae;Thiophaeococcus;Thiophaeococcus_unclassified;Thiophaeococcus_unclassified;Thiophaeococcus_unclassified;Thiophaeococcus_unclassified;Thiophaeococcus_unclassified;Thiophaeococcus_unclassified;Thiophaeococcus_unclassified;Thiophaeococcus_unclassified;Thiophaeococcus_unclassified;	M02696_30_000000000_C6PR2_1_2105_17147_24320_274	unassigned
Otu00528	1	2	1	4	5	Bacteria;Proteobacteria;Alphaproteobacteria;Tistrellales;Geminicoccaceae;Geminicoccaceae_unclassified;Geminicoccaceae_unclassified;Geminicoccaceae_unclassified;Geminicoccaceae_unclassified;Geminicoccaceae_unclassified;Geminicoccaceae_unclassified;Geminicoccaceae_unclassified;Geminicoccaceae_unclassified;Geminicoccaceae_unclassified;Geminicoccaceae_unclassified;	M02696_30_000000000_C6PR2_1_2105_20698_24195_271	unassigned
Otu00529	1	2	1	5	2	Bacteria;Planctomycetes;Planctomycetacia;Pirellulales;Pirellulaceae;Pirellulaceae_unclassified;Pirellulaceae_unclassified;Pirellulaceae_unclassified;Pirellulaceae_unclassified;Pirellulaceae_unclassified;Pirellulaceae_unclassified;Pirellulaceae_unclassified;Pirellulaceae_unclassified;Pirellulaceae_unclassified;Pirellulaceae_unclassified;	M02696_30_000000000_C6PR2_1_2112_17773_11163_272	unassigned
Otu00530	0	0	2	2	10	Bacteria;Proteobacteria;Gammaproteobacteria;Steroidobacterales;Woeseiaceae;Woeseia;uncultured_bacterium;uncultured_bacterium_unclassified;uncultured_bacterium_unclassified;uncultured_bacterium_unclassified;uncultured_bacterium_unclassified;uncultured_bacterium_unclassified;uncultured_bacterium_unclassified;uncultured_bacterium_unclassified;uncultured_bacterium_unclassified;	M02696_32_000000000_C6LJ9_1_1104_13813_19858_83	unassigned
Otu00531	2	3	3	2	1	Bacteria;Proteobacteria;Gammaproteobacteria;AT-s2-59;AT-s2-59_unclassified;AT-s2-59_unclassified;AT-s2-59_unclassified;AT-s2-59_unclassified;AT-s2-59_unclassified;AT-s2-59_unclassified;AT-s2-59_unclassified;AT-s2-59_unclassified;AT-s2-59_unclassified;AT-s2-59_unclassified;AT-s2-59_unclassified;	M02696_32_000000000_C6LJ9_1_1105_22472_23732_82	unassigned
Otu00532	5	0	2	3	1	Bacteria;Chloroflexi;Anaerolineae;Caldilineales;Caldilineaceae;uncultured;uncultured_unclassified;uncultured_unclassified;uncultured_unclassified;uncultured_unclassified;uncultured_unclassified;uncultured_unclassified;uncultured_unclassified;uncultured_unclassified;uncultured_unclassified;	M02696_32_000000000_C6LJ9_1_1105_23417_22615_80	unassigned
Otu00533	8	1	0	4	0	Bacteria;Proteobacteria;Gammaproteobacteria;Gammaproteobacteria_Incertae_Sedis;Unknown_Family;uncultured;uncultured_unclassified;uncultured_unclassified;uncultured_unclassified;uncultured_unclassified;uncultured_unclassified;uncultured_unclassified;uncultured_unclassified;uncultured_unclassified;uncultured_unclassified;	M02696_32_000000000_C6LJ9_1_1111_11035_8658_80	unassigned
Otu00534	1	0	6	4	0	Bacteria;Proteobacteria;Gammaproteobacteria;Gammaproteobacteria_unclassified;Gammaproteobacteria_unclassified;Gammaproteobacteria_unclassified;Gammaproteobacteria_unclassified;Gammaproteobacteria_unclassified;Gammaproteobacteria_unclassified;Gammaproteobacteria_unclassified;Gammaproteobacteria_unclassified;Gammaproteobacteria_unclassified;Gammaproteobacteria_unclassified;Gammaproteobacteria_uncla…	M02696_32_000000000_C6LJ9_1_1116_5827_15170_82	unassigned
Otu00535	2	0	8	1	3	Bacteria;Firmicutes;Clostridia;Clostridiales;Ruminococcaceae;Ruminococcaceae_unclassified;Ruminococcaceae_unclassified;Ruminococcaceae_unclassified;Ruminococcaceae_unclassified;Ruminococcaceae_unclassified;Ruminococcaceae_unclassified;Ruminococcaceae_unclassified;Ruminococcaceae_unclassified;Ruminococcaceae_unclassified;Ruminococcaceae_unclassified;	M02696_32_000000000_C6LJ9_1_2105_22170_16755_81	unassigned
Otu00536	2	1	4	3	0	Bacteria;Actinobacteria;Acidimicrobiia;Microtrichales;Microtrichaceae;Sva0996_marine_group;uncultured_actinobacterium;uncultured_actinobacterium_unclassified;uncultured_actinobacterium_unclassified;uncultured_actinobacterium_unclassified;uncultured_actinobacterium_unclassified;uncultured_actinobacterium_unclassified;uncultured_actinobacterium_unclassified;uncultured_actinobacterium_unclassified;u…	M02696_32_000000000_C6LJ9_1_2111_20183_16571_81	unassigned
Otu00537	3	0	0	0	11	Bacteria;Chloroflexi;Anaerolineae;RBG-13-54-9;uncultured_microorganism;uncultured_microorganism_unclassified;uncultured_microorganism_unclassified;uncultured_microorganism_unclassified;uncultured_microorganism_unclassified;uncultured_microorganism_unclassified;uncultured_microorganism_unclassified;uncultured_microorganism_unclassified;uncultured_microorganism_unclassified;uncultured_microorganism…	M02696_33_000000000_C6PR4_1_1102_2562_11307_294	unassigned
Otu00538	3	1	5	0	4	Bacteria;Proteobacteria;Alphaproteobacteria;Caulobacterales;Parvularculaceae;uncultured;uncultured_bacterium;uncultured_bacterium_unclassified;uncultured_bacterium_unclassified;uncultured_bacterium_unclassified;uncultured_bacterium_unclassified;uncultured_bacterium_unclassified;uncultured_bacterium_unclassified;uncultured_bacterium_unclassified;uncultured_bacterium_unclassified;	M02696_33_000000000_C6PR4_1_1104_25275_17468_294	unassigned
Otu00539	3	0	0	2	5	Bacteria;Planctomycetes;Planctomycetacia;Pirellulales;Pirellulaceae;Rhodopirellula;uncultured_organism;uncultured_organism_unclassified;uncultured_organism_unclassified;uncultured_organism_unclassified;uncultured_organism_unclassified;uncultured_organism_unclassified;uncultured_organism_unclassified;uncultured_organism_unclassified;uncultured_organism_unclassified;	M02696_33_000000000_C6PR4_1_1113_7941_6798_294	unassigned
Otu00540	13	0	1	0	0	Bacteria;Acidobacteria;Subgroup_17;uncultured_bacterium;uncultured_bacterium_unclassified;uncultured_bacterium_unclassified;uncultured_bacterium_unclassified;uncultured_bacterium_unclassified;uncultured_bacterium_unclassified;uncultured_bacterium_unclassified;uncultured_bacterium_unclassified;uncultured_bacterium_unclassified;uncultured_bacterium_unclassified;uncultured_bacterium_unclassified;unc…	M02696_33_000000000_C6PR4_1_1114_18978_6169_294	unassigned
Otu00541	5	3	1	2	1	Bacteria;Proteobacteria;Deltaproteobacteria;Desulfobacterales;Desulfobacteraceae;uncultured;uncultured_bacterium;uncultured_bacterium_unclassified;uncultured_bacterium_unclassified;uncultured_bacterium_unclassified;uncultured_bacterium_unclassified;uncultured_bacterium_unclassified;uncultured_bacterium_unclassified;uncultured_bacterium_unclassified;uncultured_bacterium_unclassified;	M02696_33_000000000_C6PR4_1_1118_18841_10483_294	sulfate_respiration;respiration_of_sulfur_compounds;
Otu00542	4	0	3	2	4	Bacteria;Actinobacteria;Actinobacteria;Micrococcales;Microbacteriaceae;Amnibacterium;uncultured_bacterium;uncultured_bacterium_unclassified;uncultured_bacterium_unclassified;uncultured_bacterium_unclassified;uncultured_bacterium_unclassified;uncultured_bacterium_unclassified;uncultured_bacterium_unclassified;uncultured_bacterium_unclassified;uncultured_bacterium_unclassified;	M02696_33_000000000_C6PR4_1_2104_27487_19046_294	unassigned
Otu00543	11	0	0	1	1	Bacteria;Proteobacteria;Gammaproteobacteria;Ectothiorhodospirales;Thioalkalispiraceae;Thiohalophilus;uncultured_bacterium;uncultured_bacterium_unclassified;uncultured_bacterium_unclassified;uncultured_bacterium_unclassified;uncultured_bacterium_unclassified;uncultured_bacterium_unclassified;uncultured_bacterium_unclassified;uncultured_bacterium_unclassified;uncultured_bacterium_unclassified;	M02696_33_000000000_C6PR4_1_2105_19407_12235_294	unassigned
Otu00544	6	0	1	2	3	Bacteria;Proteobacteria;Alphaproteobacteria;Rhodobacterales;Rhodobacteraceae;Rhodobacteraceae_unclassified;Rhodobacteraceae_unclassified;Rhodobacteraceae_unclassified;Rhodobacteraceae_unclassified;Rhodobacteraceae_unclassified;Rhodobacteraceae_unclassified;Rhodobacteraceae_unclassified;Rhodobacteraceae_unclassified;Rhodobacteraceae_unclassified;Rhodobacteraceae_unclassified;	M02696_33_000000000_C6PR4_1_2107_11031_8911_294	unassigned
Otu00545	6	0	4	1	1	Bacteria;Firmicutes;Erysipelotrichia;Erysipelotrichales;Erysipelotrichaceae;Turicibacter;Turicibacter_unclassified;Turicibacter_unclassified;Turicibacter_unclassified;Turicibacter_unclassified;Turicibacter_unclassified;Turicibacter_unclassified;Turicibacter_unclassified;Turicibacter_unclassified;Turicibacter_unclassified;	M02696_30_000000000_C6PR2_1_1101_19294_16988_270	fermentation;chemoheterotrophy;
Otu00546	3	0	5	2	2	Bacteria;Proteobacteria;Gammaproteobacteria;Cellvibrionales;Halieaceae;Halieaceae_unclassified;Halieaceae_unclassified;Halieaceae_unclassified;Halieaceae_unclassified;Halieaceae_unclassified;Halieaceae_unclassified;Halieaceae_unclassified;Halieaceae_unclassified;Halieaceae_unclassified;Halieaceae_unclassified;	M02696_30_000000000_C6PR2_1_1102_18659_16760_273	unassigned
Otu00547	0	8	0	0	0	Bacteria;Proteobacteria;Alphaproteobacteria;uncultured;uncultured_unclassified;uncultured_unclassified;uncultured_unclassified;uncultured_unclassified;uncultured_unclassified;uncultured_unclassified;uncultured_unclassified;uncultured_unclassified;uncultured_unclassified;uncultured_unclassified;uncultured_unclassified;	M02696_30_000000000_C6PR2_1_1102_24744_17507_271	unassigned
Otu00548	4	1	2	3	2	Bacteria;Proteobacteria;Deltaproteobacteria;Desulfobacterales;Desulfobulbaceae;uncultured;uncultured_delta_proteobacterium;uncultured_delta_proteobacterium_unclassified;uncultured_delta_proteobacterium_unclassified;uncultured_delta_proteobacterium_unclassified;uncultured_delta_proteobacterium_unclassified;uncultured_delta_proteobacterium_unclassified;uncultured_delta_proteobacterium_unclassified;…	M02696_30_000000000_C6PR2_1_1102_8141_19014_273	sulfate_respiration;respiration_of_sulfur_compounds;
Otu00549	2	0	0	2	9	Bacteria;Calditrichaeota;Calditrichia;Calditrichales;Calditrichaceae;Calorithrix;uncultured_bacterium;uncultured_bacterium_unclassified;uncultured_bacterium_unclassified;uncultured_bacterium_unclassified;uncultured_bacterium_unclassified;uncultured_bacterium_unclassified;uncultured_bacterium_unclassified;uncultured_bacterium_unclassified;uncultured_bacterium_unclassified;	M02696_30_000000000_C6PR2_1_1103_18427_7074_273	unassigned
Otu00550	1	0	1	10	1	Bacteria;Actinobacteria;Acidimicrobiia;Actinomarinales;uncultured;uncultured_unclassified;uncultured_unclassified;uncultured_unclassified;uncultured_unclassified;uncultured_unclassified;uncultured_unclassified;uncultured_unclassified;uncultured_unclassified;uncultured_unclassified;uncultured_unclassified;	M02696_30_000000000_C6PR2_1_1104_12360_6754_273	unassigned
Otu00551	6	0	1	3	1	Bacteria;Firmicutes;Bacilli;Bacillales;Bacillaceae;Aquibacillus;Aquibacillus_koreensis;Aquibacillus_koreensis_unclassified;Aquibacillus_koreensis_unclassified;Aquibacillus_koreensis_unclassified;Aquibacillus_koreensis_unclassified;Aquibacillus_koreensis_unclassified;Aquibacillus_koreensis_unclassified;Aquibacillus_koreensis_unclassified;Aquibacillus_koreensis_unclassified;	M02696_30_000000000_C6PR2_1_1104_14423_23459_273	unassigned
Otu00552	0	5	6	1	0	Bacteria;Gemmatimonadetes;BD2-11_terrestrial_group;uncultured_bacterium;uncultured_bacterium_unclassified;uncultured_bacterium_unclassified;uncultured_bacterium_unclassified;uncultured_bacterium_unclassified;uncultured_bacterium_unclassified;uncultured_bacterium_unclassified;uncultured_bacterium_unclassified;uncultured_bacterium_unclassified;uncultured_bacterium_unclassified;uncultured_bacterium_…	M02696_30_000000000_C6PR2_1_1104_16729_17757_271	unassigned
Otu00553	0	7	1	2	0	Bacteria;Verrucomicrobia;Verrucomicrobiae;Verrucomicrobiales;DEV007;uncultured_bacterium;uncultured_bacterium_unclassified;uncultured_bacterium_unclassified;uncultured_bacterium_unclassified;uncultured_bacterium_unclassified;uncultured_bacterium_unclassified;uncultured_bacterium_unclassified;uncultured_bacterium_unclassified;uncultured_bacterium_unclassified;uncultured_bacterium_unclassified;	M02696_30_000000000_C6PR2_1_1105_12053_9560_271	unassigned
Otu00554	0	6	3	0	0	Bacteria;Gemmatimonadetes;BD2-11_terrestrial_group;uncultured_bacterium;uncultured_bacterium_unclassified;uncultured_bacterium_unclassified;uncultured_bacterium_unclassified;uncultured_bacterium_unclassified;uncultured_bacterium_unclassified;uncultured_bacterium_unclassified;uncultured_bacterium_unclassified;uncultured_bacterium_unclassified;uncultured_bacterium_unclassified;uncultured_bacterium_…	M02696_30_000000000_C6PR2_1_1105_12535_14794_271	unassigned
Otu00555	0	9	1	0	1	Bacteria;Actinobacteria;Actinobacteria;Micrococcales;Microbacteriaceae;Microbacteriaceae_unclassified;Microbacteriaceae_unclassified;Microbacteriaceae_unclassified;Microbacteriaceae_unclassified;Microbacteriaceae_unclassified;Microbacteriaceae_unclassified;Microbacteriaceae_unclassified;Microbacteriaceae_unclassified;Microbacteriaceae_unclassified;Microbacteriaceae_unclassified;	M02696_30_000000000_C6PR2_1_1105_22635_24580_272	unassigned
Otu00556	0	0	1	5	7	Bacteria;Bacteroidetes;Bacteroidia;Flavobacteriales;NS9_marine_group;NS9_marine_group_unclassified;NS9_marine_group_unclassified;NS9_marine_group_unclassified;NS9_marine_group_unclassified;NS9_marine_group_unclassified;NS9_marine_group_unclassified;NS9_marine_group_unclassified;NS9_marine_group_unclassified;NS9_marine_group_unclassified;NS9_marine_group_unclassified;	M02696_30_000000000_C6PR2_1_1106_23995_4111_274	unassigned
Otu00557	0	3	6	2	0	Bacteria;Acidobacteria;Subgroup_6;Subgroup_6_unclassified;Subgroup_6_unclassified;Subgroup_6_unclassified;Subgroup_6_unclassified;Subgroup_6_unclassified;Subgroup_6_unclassified;Subgroup_6_unclassified;Subgroup_6_unclassified;Subgroup_6_unclassified;Subgroup_6_unclassified;Subgroup_6_unclassified;Subgroup_6_unclassified;	M02696_30_000000000_C6PR2_1_1107_19513_4168_271	unassigned
Otu00558	5	0	1	1	5	Bacteria;Proteobacteria;Alphaproteobacteria;Rhodobacterales;Rhodobacteraceae;Rhodovulum;Rhodovulum_marinum;Rhodovulum_marinum_unclassified;Rhodovulum_marinum_unclassified;Rhodovulum_marinum_unclassified;Rhodovulum_marinum_unclassified;Rhodovulum_marinum_unclassified;Rhodovulum_marinum_unclassified;Rhodovulum_marinum_unclassified;Rhodovulum_marinum_unclassified;	M02696_30_000000000_C6PR2_1_1108_12604_2394_270	fermentation;aerobic_chemoheterotrophy;anoxygenic_photoautotrophy;photoautotrophy;photoheterotrophy;phototrophy;chemoheterotrophy;
Otu00559	9	0	1	1	0	Bacteria;Firmicutes;Bacilli;Bacillales;Bacillaceae;Bacillus;Bacillus_aquimaris;Bacillus_aquimaris_unclassified;Bacillus_aquimaris_unclassified;Bacillus_aquimaris_unclassified;Bacillus_aquimaris_unclassified;Bacillus_aquimaris_unclassified;Bacillus_aquimaris_unclassified;Bacillus_aquimaris_unclassified;Bacillus_aquimaris_unclassified;	M02696_30_000000000_C6PR2_1_1109_5865_16002_273	unassigned
Otu00560	1	6	3	2	1	Bacteria;Actinobacteria;Acidimicrobiia;Actinomarinales;uncultured;uncultured_unclassified;uncultured_unclassified;uncultured_unclassified;uncultured_unclassified;uncultured_unclassified;uncultured_unclassified;uncultured_unclassified;uncultured_unclassified;uncultured_unclassified;uncultured_unclassified;	M02696_30_000000000_C6PR2_1_1109_6958_22391_271	unassigned
Otu00561	1	2	1	6	1	Bacteria;Actinobacteria;Acidimicrobiia;Microtrichales;Microtrichaceae;uncultured;uncultured_unclassified;uncultured_unclassified;uncultured_unclassified;uncultured_unclassified;uncultured_unclassified;uncultured_unclassified;uncultured_unclassified;uncultured_unclassified;uncultured_unclassified;	M02696_30_000000000_C6PR2_1_1112_27712_8459_271	unassigned
Otu00562	2	3	2	3	0	Bacteria;Planctomycetes;Planctomycetacia;Pirellulales;Pirellulaceae;Pir4_lineage;uncultured_bacterium;uncultured_bacterium_unclassified;uncultured_bacterium_unclassified;uncultured_bacterium_unclassified;uncultured_bacterium_unclassified;uncultured_bacterium_unclassified;uncultured_bacterium_unclassified;uncultured_bacterium_unclassified;uncultured_bacterium_unclassified;	M02696_30_000000000_C6PR2_1_1112_9563_16127_271	unassigned
Otu00563	1	3	2	3	2	Bacteria;Chloroflexi;Anaerolineae;Caldilineales;Caldilineaceae;uncultured;uncultured_bacterium;uncultured_bacterium_unclassified;uncultured_bacterium_unclassified;uncultured_bacterium_unclassified;uncultured_bacterium_unclassified;uncultured_bacterium_unclassified;uncultured_bacterium_unclassified;uncultured_bacterium_unclassified;uncultured_bacterium_unclassified;	M02696_30_000000000_C6PR2_1_1115_24610_16268_271	unassigned
Otu00564	1	1	2	3	4	Bacteria;Planctomycetes;Planctomycetacia;Pirellulales;Pirellulaceae;Blastopirellula;uncultured_bacterium;uncultured_bacterium_unclassified;uncultured_bacterium_unclassified;uncultured_bacterium_unclassified;uncultured_bacterium_unclassified;uncultured_bacterium_unclassified;uncultured_bacterium_unclassified;uncultured_bacterium_unclassified;uncultured_bacterium_unclassified;	M02696_30_000000000_C6PR2_1_1117_2317_15106_273	unassigned
Otu00565	0	1	4	3	3	Bacteria;Proteobacteria;Deltaproteobacteria;Desulfobacterales;Desulfobacteraceae;Desulfococcus;Desulfococcus_multivorans;Desulfococcus_multivorans_unclassified;Desulfococcus_multivorans_unclassified;Desulfococcus_multivorans_unclassified;Desulfococcus_multivorans_unclassified;Desulfococcus_multivorans_unclassified;Desulfococcus_multivorans_unclassified;Desulfococcus_multivorans_unclassified;Desul…	M02696_30_000000000_C6PR2_1_1117_2871_8050_271	sulfate_respiration;sulfite_respiration;respiration_of_sulfur_compounds;nitrate_denitrification;nitrite_denitrification;nitrous_oxide_denitrification;denitrification;nitrite_respiration;aromatic_compound_degradation;nitrate_respiration;nitrate_reduction;nitrogen_respiration;chemoheterotrophy;
Otu00566	0	3	0	3	6	Bacteria;Actinobacteria;Acidimicrobiia;Microtrichales;Iamiaceae;Iamia;Iamia_unclassified;Iamia_unclassified;Iamia_unclassified;Iamia_unclassified;Iamia_unclassified;Iamia_unclassified;Iamia_unclassified;Iamia_unclassified;Iamia_unclassified;	M02696_30_000000000_C6PR2_1_1117_9221_22261_271	unassigned
Otu00567	2	2	2	6	1	Bacteria;Proteobacteria;Deltaproteobacteria;NB1-j;uncultured_organism;uncultured_organism_unclassified;uncultured_organism_unclassified;uncultured_organism_unclassified;uncultured_organism_unclassified;uncultured_organism_unclassified;uncultured_organism_unclassified;uncultured_organism_unclassified;uncultured_organism_unclassified;uncultured_organism_unclassified;uncultured_organism_unclassified;	M02696_30_000000000_C6PR2_1_1118_21802_1796_273	unassigned
Otu00568	0	6	3	3	0	Bacteria;Proteobacteria;Alphaproteobacteria;Rhodovibrionales;Kiloniellaceae;Pelagibius;uncultured_bacterium;uncultured_bacterium_unclassified;uncultured_bacterium_unclassified;uncultured_bacterium_unclassified;uncultured_bacterium_unclassified;uncultured_bacterium_unclassified;uncultured_bacterium_unclassified;uncultured_bacterium_unclassified;uncultured_bacterium_unclassified;	M02696_30_000000000_C6PR2_1_2103_15163_9211_271	unassigned
Otu00569	1	0	4	2	0	Bacteria;Verrucomicrobia;Verrucomicrobiae;Pedosphaerales;Pedosphaeraceae;Pedosphaeraceae_unclassified;Pedosphaeraceae_unclassified;Pedosphaeraceae_unclassified;Pedosphaeraceae_unclassified;Pedosphaeraceae_unclassified;Pedosphaeraceae_unclassified;Pedosphaeraceae_unclassified;Pedosphaeraceae_unclassified;Pedosphaeraceae_unclassified;Pedosphaeraceae_unclassified;	M02696_30_000000000_C6PR2_1_2103_21345_16526_271	unassigned
Otu00570	3	1	1	3	4	Bacteria;Planctomycetes;Planctomycetacia;Planctomycetales;uncultured;uncultured_unclassified;uncultured_unclassified;uncultured_unclassified;uncultured_unclassified;uncultured_unclassified;uncultured_unclassified;uncultured_unclassified;uncultured_unclassified;uncultured_unclassified;uncultured_unclassified;	M02696_30_000000000_C6PR2_1_2103_25229_10201_270	unassigned
Otu00571	3	0	4	2	4	Bacteria;Proteobacteria;Deltaproteobacteria;Desulfobacterales;Desulfobacteraceae;Desulfobacteraceae_unclassified;Desulfobacteraceae_unclassified;Desulfobacteraceae_unclassified;Desulfobacteraceae_unclassified;Desulfobacteraceae_unclassified;Desulfobacteraceae_unclassified;Desulfobacteraceae_unclassified;Desulfobacteraceae_unclassified;Desulfobacteraceae_unclassified;Desulfobacteraceae_unclassifie…	M02696_30_000000000_C6PR2_1_2104_15828_1742_272	sulfate_respiration;respiration_of_sulfur_compounds;
Otu00572	5	1	0	0	5	Bacteria;Proteobacteria;Alphaproteobacteria;Rhodobacterales;Rhodobacteraceae;uncultured;uncultured_unclassified;uncultured_unclassified;uncultured_unclassified;uncultured_unclassified;uncultured_unclassified;uncultured_unclassified;uncultured_unclassified;uncultured_unclassified;uncultured_unclassified;	M02696_30_000000000_C6PR2_1_2104_24381_12757_270	unassigned
Otu00573	2	2	7	0	2	Bacteria;Proteobacteria;Deltaproteobacteria;NB1-j;uncultured_organism;uncultured_organism_unclassified;uncultured_organism_unclassified;uncultured_organism_unclassified;uncultured_organism_unclassified;uncultured_organism_unclassified;uncultured_organism_unclassified;uncultured_organism_unclassified;uncultured_organism_unclassified;uncultured_organism_unclassified;uncultured_organism_unclassified;	M02696_30_000000000_C6PR2_1_2107_26217_19338_271	unassigned
Otu00574	1	4	3	2	2	Bacteria;Chloroflexi;Anaerolineae;SJA-15;uncultured_Chloroflexi_bacterium;uncultured_Chloroflexi_bacterium_unclassified;uncultured_Chloroflexi_bacterium_unclassified;uncultured_Chloroflexi_bacterium_unclassified;uncultured_Chloroflexi_bacterium_unclassified;uncultured_Chloroflexi_bacterium_unclassified;uncultured_Chloroflexi_bacterium_unclassified;uncultured_Chloroflexi_bacterium_unclassified;unc…	M02696_30_000000000_C6PR2_1_2108_12291_5393_271	unassigned
Otu00575	0	3	1	5	1	Bacteria;Planctomycetes;OM190;OM190_unclassified;OM190_unclassified;OM190_unclassified;OM190_unclassified;OM190_unclassified;OM190_unclassified;OM190_unclassified;OM190_unclassified;OM190_unclassified;OM190_unclassified;OM190_unclassified;OM190_unclassified;	M02696_30_000000000_C6PR2_1_2109_12412_13176_273	unassigned
Otu00576	0	0	2	6	5	Bacteria;Proteobacteria;Gammaproteobacteria;Gammaproteobacteria_unclassified;Gammaproteobacteria_unclassified;Gammaproteobacteria_unclassified;Gammaproteobacteria_unclassified;Gammaproteobacteria_unclassified;Gammaproteobacteria_unclassified;Gammaproteobacteria_unclassified;Gammaproteobacteria_unclassified;Gammaproteobacteria_unclassified;Gammaproteobacteria_unclassified;Gammaproteobacteria_uncla…	M02696_30_000000000_C6PR2_1_2112_21207_2057_273	unassigned
Otu00577	7	0	2	0	4	Bacteria;Proteobacteria;Deltaproteobacteria;Desulfuromonadales;Desulfuromonadales_unclassified;Desulfuromonadales_unclassified;Desulfuromonadales_unclassified;Desulfuromonadales_unclassified;Desulfuromonadales_unclassified;Desulfuromonadales_unclassified;Desulfuromonadales_unclassified;Desulfuromonadales_unclassified;Desulfuromonadales_unclassified;Desulfuromonadales_unclassified;Desulfuromonadal…	M02696_32_000000000_C6LJ9_1_1104_16665_10125_80	unassigned
Otu00578	0	0	2	7	0	Bacteria;Planctomycetes;Planctomycetacia;Pirellulales;Pirellulaceae;Pir4_lineage;Pir4_lineage_unclassified;Pir4_lineage_unclassified;Pir4_lineage_unclassified;Pir4_lineage_unclassified;Pir4_lineage_unclassified;Pir4_lineage_unclassified;Pir4_lineage_unclassified;Pir4_lineage_unclassified;Pir4_lineage_unclassified;	M02696_32_000000000_C6LJ9_1_1107_19666_19453_82	unassigned
Otu00579	2	1	1	0	8	Bacteria;Chloroflexi;Anaerolineae;RBG-13-54-9;RBG-13-54-9_unclassified;RBG-13-54-9_unclassified;RBG-13-54-9_unclassified;RBG-13-54-9_unclassified;RBG-13-54-9_unclassified;RBG-13-54-9_unclassified;RBG-13-54-9_unclassified;RBG-13-54-9_unclassified;RBG-13-54-9_unclassified;RBG-13-54-9_unclassified;RBG-13-54-9_unclassified;	M02696_32_000000000_C6LJ9_1_1110_28182_14238_80	unassigned
Otu00580	2	2	5	1	3	Bacteria;Chloroflexi;Anaerolineae;SBR1031;uncultured_Chloroflexi_bacterium;uncultured_Chloroflexi_bacterium_unclassified;uncultured_Chloroflexi_bacterium_unclassified;uncultured_Chloroflexi_bacterium_unclassified;uncultured_Chloroflexi_bacterium_unclassified;uncultured_Chloroflexi_bacterium_unclassified;uncultured_Chloroflexi_bacterium_unclassified;uncultured_Chloroflexi_bacterium_unclassified;un…	M02696_32_000000000_C6LJ9_1_2102_6197_11694_80	unassigned
Otu00581	2	0	0	7	3	Bacteria;Proteobacteria;Alphaproteobacteria;Sneathiellales;Sneathiellaceae;Sneathiella;uncultured_bacterium;uncultured_bacterium_unclassified;uncultured_bacterium_unclassified;uncultured_bacterium_unclassified;uncultured_bacterium_unclassified;uncultured_bacterium_unclassified;uncultured_bacterium_unclassified;uncultured_bacterium_unclassified;uncultured_bacterium_unclassified;	M02696_32_000000000_C6LJ9_1_2104_22568_19737_82	unassigned
Otu00582	10	0	0	0	1	Bacteria;Proteobacteria;Alphaproteobacteria;Rhizobiales;Devosiaceae;Pelagibacterium;Pelagibacterium_unclassified;Pelagibacterium_unclassified;Pelagibacterium_unclassified;Pelagibacterium_unclassified;Pelagibacterium_unclassified;Pelagibacterium_unclassified;Pelagibacterium_unclassified;Pelagibacterium_unclassified;Pelagibacterium_unclassified;	M02696_32_000000000_C6LJ9_1_2106_21875_14093_80	unassigned
Otu00583	2	1	5	1	4	Bacteria;Deinococcus-Thermus;Deinococci;Deinococcales;Trueperaceae;Truepera;uncultured_bacterium;uncultured_bacterium_unclassified;uncultured_bacterium_unclassified;uncultured_bacterium_unclassified;uncultured_bacterium_unclassified;uncultured_bacterium_unclassified;uncultured_bacterium_unclassified;uncultured_bacterium_unclassified;uncultured_bacterium_unclassified;	M02696_32_000000000_C6LJ9_1_2108_9778_11826_80	unassigned
Otu00584	0	0	4	4	5	Bacteria;Planctomycetes;Planctomycetacia;Planctomycetales;uncultured;uncultured_bacterium;uncultured_bacterium_unclassified;uncultured_bacterium_unclassified;uncultured_bacterium_unclassified;uncultured_bacterium_unclassified;uncultured_bacterium_unclassified;uncultured_bacterium_unclassified;uncultured_bacterium_unclassified;uncultured_bacterium_unclassified;uncultured_bacterium_unclassified;	M02696_32_000000000_C6LJ9_1_2112_18742_12476_81	unassigned
Otu00585	2	0	6	4	1	Bacteria;Proteobacteria;Deltaproteobacteria;Myxococcales;Sandaracinaceae;uncultured;uncultured_unclassified;uncultured_unclassified;uncultured_unclassified;uncultured_unclassified;uncultured_unclassified;uncultured_unclassified;uncultured_unclassified;uncultured_unclassified;uncultured_unclassified;	M02696_32_000000000_C6LJ9_1_2117_22756_22316_81	unassigned
Otu00586	2	0	0	0	11	Bacteria;Proteobacteria;Gammaproteobacteria;Gammaproteobacteria_unclassified;Gammaproteobacteria_unclassified;Gammaproteobacteria_unclassified;Gammaproteobacteria_unclassified;Gammaproteobacteria_unclassified;Gammaproteobacteria_unclassified;Gammaproteobacteria_unclassified;Gammaproteobacteria_unclassified;Gammaproteobacteria_unclassified;Gammaproteobacteria_unclassified;Gammaproteobacteria_uncla…	M02696_33_000000000_C6PR4_1_1102_23577_15355_294	unassigned
Otu00587	6	1	0	5	1	Bacteria;Bacteroidetes;Bacteroidia;Flavobacteriales;Flavobacteriaceae;Euzebyella;uncultured_bacterium;uncultured_bacterium_unclassified;uncultured_bacterium_unclassified;uncultured_bacterium_unclassified;uncultured_bacterium_unclassified;uncultured_bacterium_unclassified;uncultured_bacterium_unclassified;uncultured_bacterium_unclassified;uncultured_bacterium_unclassified;	M02696_33_000000000_C6PR4_1_1109_23284_16506_294	unassigned
Otu00588	4	0	4	1	4	Bacteria;Proteobacteria;Alphaproteobacteria;Rhodovibrionales;Kiloniellaceae;uncultured;uncultured_bacterium;uncultured_bacterium_unclassified;uncultured_bacterium_unclassified;uncultured_bacterium_unclassified;uncultured_bacterium_unclassified;uncultured_bacterium_unclassified;uncultured_bacterium_unclassified;uncultured_bacterium_unclassified;uncultured_bacterium_unclassified;	M02696_33_000000000_C6PR4_1_1119_10534_12546_294	unassigned
Otu00589	4	1	2	1	5	Bacteria;Proteobacteria;Alphaproteobacteria;Rhizobiales;Hyphomicrobiaceae;Hyphomicrobiaceae_unclassified;Hyphomicrobiaceae_unclassified;Hyphomicrobiaceae_unclassified;Hyphomicrobiaceae_unclassified;Hyphomicrobiaceae_unclassified;Hyphomicrobiaceae_unclassified;Hyphomicrobiaceae_unclassified;Hyphomicrobiaceae_unclassified;Hyphomicrobiaceae_unclassified;Hyphomicrobiaceae_unclassified;	M02696_33_000000000_C6PR4_1_1119_17874_18996_294	unassigned
Otu00590	3	0	1	8	1	Bacteria;Planctomycetes;Phycisphaerae;Phycisphaerales;Phycisphaeraceae;SM1A02;uncultured_bacterium;uncultured_bacterium_unclassified;uncultured_bacterium_unclassified;uncultured_bacterium_unclassified;uncultured_bacterium_unclassified;uncultured_bacterium_unclassified;uncultured_bacterium_unclassified;uncultured_bacterium_unclassified;uncultured_bacterium_unclassified;	M02696_33_000000000_C6PR4_1_2113_15612_10849_294	unassigned
Otu00591	0	0	1	2	9	Bacteria;Gemmatimonadetes;PAUC43f_marine_benthic_group;uncultured_bacterium;uncultured_bacterium_unclassified;uncultured_bacterium_unclassified;uncultured_bacterium_unclassified;uncultured_bacterium_unclassified;uncultured_bacterium_unclassified;uncultured_bacterium_unclassified;uncultured_bacterium_unclassified;uncultured_bacterium_unclassified;uncultured_bacterium_unclassified;uncultured_bacter…	M02696_30_000000000_C6PR2_1_1101_11744_17074_274	unassigned
Otu00592	1	0	4	5	1	Bacteria;Actinobacteria;Acidimicrobiia;Actinomarinales;uncultured;uncultured_bacterium;uncultured_bacterium_unclassified;uncultured_bacterium_unclassified;uncultured_bacterium_unclassified;uncultured_bacterium_unclassified;uncultured_bacterium_unclassified;uncultured_bacterium_unclassified;uncultured_bacterium_unclassified;uncultured_bacterium_unclassified;uncultured_bacterium_unclassified;	M02696_30_000000000_C6PR2_1_1101_23235_22585_272	unassigned
Otu00593	3	0	4	3	2	Bacteria;Acidobacteria;Thermoanaerobaculia;Thermoanaerobaculales;Thermoanaerobaculaceae;Subgroup_23;uncultured_bacterium;uncultured_bacterium_unclassified;uncultured_bacterium_unclassified;uncultured_bacterium_unclassified;uncultured_bacterium_unclassified;uncultured_bacterium_unclassified;uncultured_bacterium_unclassified;uncultured_bacterium_unclassified;uncultured_bacterium_unclassified;	M02696_30_000000000_C6PR2_1_1101_28189_9064_270	unassigned
Otu00594	4	5	0	0	2	Bacteria;Acidobacteria;Subgroup_21;uncultured_organism;uncultured_organism_unclassified;uncultured_organism_unclassified;uncultured_organism_unclassified;uncultured_organism_unclassified;uncultured_organism_unclassified;uncultured_organism_unclassified;uncultured_organism_unclassified;uncultured_organism_unclassified;uncultured_organism_unclassified;uncultured_organism_unclassified;uncultured_org…	M02696_30_000000000_C6PR2_1_1103_12240_5689_270	unassigned
Otu00595	0	8	3	1	0	Bacteria;Bacteroidetes;Bacteroidia;Cytophagales;Cyclobacteriaceae;uncultured;uncultured_bacterium;uncultured_bacterium_unclassified;uncultured_bacterium_unclassified;uncultured_bacterium_unclassified;uncultured_bacterium_unclassified;uncultured_bacterium_unclassified;uncultured_bacterium_unclassified;uncultured_bacterium_unclassified;uncultured_bacterium_unclassified;	M02696_30_000000000_C6PR2_1_1103_21956_20025_271	unassigned
Otu00596	2	2	1	2	4	Bacteria;Firmicutes;Clostridia;Clostridiales;Clostridiaceae_4;Crassaminicella;uncultured_Firmicutes_bacterium;uncultured_Firmicutes_bacterium_unclassified;uncultured_Firmicutes_bacterium_unclassified;uncultured_Firmicutes_bacterium_unclassified;uncultured_Firmicutes_bacterium_unclassified;uncultured_Firmicutes_bacterium_unclassified;uncultured_Firmicutes_bacterium_unclassified;uncultured_Firmicut…	M02696_30_000000000_C6PR2_1_1103_25848_16343_271	unassigned
Otu00597	2	0	4	0	6	Bacteria;Acidobacteria;Subgroup_17;uncultured_bacterium;uncultured_bacterium_unclassified;uncultured_bacterium_unclassified;uncultured_bacterium_unclassified;uncultured_bacterium_unclassified;uncultured_bacterium_unclassified;uncultured_bacterium_unclassified;uncultured_bacterium_unclassified;uncultured_bacterium_unclassified;uncultured_bacterium_unclassified;uncultured_bacterium_unclassified;unc…	M02696_30_000000000_C6PR2_1_1103_26121_11316_274	unassigned
Otu00598	0	3	4	0	0	Bacteria;Proteobacteria;Alphaproteobacteria;Rhizobiales;KF-JG30-B3;uncultured_bacterium;uncultured_bacterium_unclassified;uncultured_bacterium_unclassified;uncultured_bacterium_unclassified;uncultured_bacterium_unclassified;uncultured_bacterium_unclassified;uncultured_bacterium_unclassified;uncultured_bacterium_unclassified;uncultured_bacterium_unclassified;uncultured_bacterium_unclassified;	M02696_30_000000000_C6PR2_1_1103_4772_11091_271	unassigned
Otu00599	0	6	2	0	1	Bacteria;Proteobacteria;Alphaproteobacteria;Rhodobacterales;Rhodobacteraceae;Rhodobacteraceae_unclassified;Rhodobacteraceae_unclassified;Rhodobacteraceae_unclassified;Rhodobacteraceae_unclassified;Rhodobacteraceae_unclassified;Rhodobacteraceae_unclassified;Rhodobacteraceae_unclassified;Rhodobacteraceae_unclassified;Rhodobacteraceae_unclassified;Rhodobacteraceae_unclassified;	M02696_30_000000000_C6PR2_1_1104_10315_9915_271	unassigned
Otu00600	5	3	1	2	0	Bacteria;Planctomycetes;Planctomycetacia;Pirellulales;Pirellulaceae;Pir4_lineage;uncultured_planctomycete;uncultured_planctomycete_unclassified;uncultured_planctomycete_unclassified;uncultured_planctomycete_unclassified;uncultured_planctomycete_unclassified;uncultured_planctomycete_unclassified;uncultured_planctomycete_unclassified;uncultured_planctomycete_unclassified;uncultured_planctomycete_un…	M02696_30_000000000_C6PR2_1_1104_28610_13349_271	unassigned
Otu00601	3	4	1	1	2	Bacteria;Proteobacteria;Alphaproteobacteria;Rhizobiales;Rhizobiaceae;Allorhizobium-Neorhizobium-Pararhizobium-Rhizobium;Allorhizobium-Neorhizobium-Pararhizobium-Rhizobium_unclassified;Allorhizobium-Neorhizobium-Pararhizobium-Rhizobium_unclassified;Allorhizobium-Neorhizobium-Pararhizobium-Rhizobium_unclassified;Allorhizobium-Neorhizobium-Pararhizobium-Rhizobium_unclassified;Allorhizobium-Neorhizob…	M02696_30_000000000_C6PR2_1_1105_16717_18463_270	nitrogen_fixation (potential)
Otu00602	0	4	3	0	1	Bacteria;Acidobacteria;Subgroup_6;Subgroup_6_unclassified;Subgroup_6_unclassified;Subgroup_6_unclassified;Subgroup_6_unclassified;Subgroup_6_unclassified;Subgroup_6_unclassified;Subgroup_6_unclassified;Subgroup_6_unclassified;Subgroup_6_unclassified;Subgroup_6_unclassified;Subgroup_6_unclassified;Subgroup_6_unclassified;	M02696_30_000000000_C6PR2_1_1106_20186_11773_271	unassigned
Otu00603	0	4	5	3	0	Bacteria;Proteobacteria;Deltaproteobacteria;Desulfobacterales;Desulfobulbaceae;Desulfobulbus;Desulfobulbus_unclassified;Desulfobulbus_unclassified;Desulfobulbus_unclassified;Desulfobulbus_unclassified;Desulfobulbus_unclassified;Desulfobulbus_unclassified;Desulfobulbus_unclassified;Desulfobulbus_unclassified;Desulfobulbus_unclassified;	M02696_30_000000000_C6PR2_1_1106_27819_17118_271	sulfate_respiration;sulfite_respiration;respiration_of_sulfur_compounds;fermentation;chemoheterotrophy;
Otu00604	0	3	1	0	4	Bacteria;Planctomycetes;Planctomycetacia;Planctomycetales;uncultured;uncultured_Planctomycetales_bacterium;uncultured_Planctomycetales_bacterium_unclassified;uncultured_Planctomycetales_bacterium_unclassified;uncultured_Planctomycetales_bacterium_unclassified;uncultured_Planctomycetales_bacterium_unclassified;uncultured_Planctomycetales_bacterium_unclassified;uncultured_Planctomycetales_bacterium…	M02696_30_000000000_C6PR2_1_1107_11474_19863_271	unassigned
Otu00605	0	1	4	3	0	Bacteria;Actinobacteria;Acidimicrobiia;Microtrichales;Microtrichaceae;Sva0996_marine_group;Sva0996_marine_group_unclassified;Sva0996_marine_group_unclassified;Sva0996_marine_group_unclassified;Sva0996_marine_group_unclassified;Sva0996_marine_group_unclassified;Sva0996_marine_group_unclassified;Sva0996_marine_group_unclassified;Sva0996_marine_group_unclassified;Sva0996_marine_group_unclassified;	M02696_30_000000000_C6PR2_1_1107_20510_17808_271	unassigned
Otu00606	0	8	2	1	0	Bacteria;Gemmatimonadetes;BD2-11_terrestrial_group;uncultured_actinobacterium;uncultured_actinobacterium_unclassified;uncultured_actinobacterium_unclassified;uncultured_actinobacterium_unclassified;uncultured_actinobacterium_unclassified;uncultured_actinobacterium_unclassified;uncultured_actinobacterium_unclassified;uncultured_actinobacterium_unclassified;uncultured_actinobacterium_unclassified;u…	M02696_30_000000000_C6PR2_1_1108_15791_19709_271	unassigned
Otu00607	2	0	1	2	5	Bacteria;Chloroflexi;Anaerolineae;Caldilineales;Caldilineaceae;uncultured;uncultured_Chloroflexi_bacterium;uncultured_Chloroflexi_bacterium_unclassified;uncultured_Chloroflexi_bacterium_unclassified;uncultured_Chloroflexi_bacterium_unclassified;uncultured_Chloroflexi_bacterium_unclassified;uncultured_Chloroflexi_bacterium_unclassified;uncultured_Chloroflexi_bacterium_unclassified;uncultured_Chlor…	M02696_30_000000000_C6PR2_1_1108_26121_8788_274	unassigned
Otu00608	0	5	4	0	0	Bacteria;Gemmatimonadetes;AKAU4049;uncultured_bacterium;uncultured_bacterium_unclassified;uncultured_bacterium_unclassified;uncultured_bacterium_unclassified;uncultured_bacterium_unclassified;uncultured_bacterium_unclassified;uncultured_bacterium_unclassified;uncultured_bacterium_unclassified;uncultured_bacterium_unclassified;uncultured_bacterium_unclassified;uncultured_bacterium_unclassified;unc…	M02696_30_000000000_C6PR2_1_1110_15464_18446_271	unassigned
Otu00609	3	3	0	3	1	Bacteria;Planctomycetes;Planctomycetacia;Pirellulales;Pirellulaceae;Blastopirellula;uncultured_Planctomycetaceae_bacterium;uncultured_Planctomycetaceae_bacterium_unclassified;uncultured_Planctomycetaceae_bacterium_unclassified;uncultured_Planctomycetaceae_bacterium_unclassified;uncultured_Planctomycetaceae_bacterium_unclassified;uncultured_Planctomycetaceae_bacterium_unclassified;uncultured_Planc…	M02696_30_000000000_C6PR2_1_1112_21941_5058_271	unassigned
Otu00610	2	1	2	0	6	Bacteria;Proteobacteria;Alphaproteobacteria;Rhizobiales;uncultured;uncultured_bacterium;uncultured_bacterium_unclassified;uncultured_bacterium_unclassified;uncultured_bacterium_unclassified;uncultured_bacterium_unclassified;uncultured_bacterium_unclassified;uncultured_bacterium_unclassified;uncultured_bacterium_unclassified;uncultured_bacterium_unclassified;uncultured_bacterium_unclassified;	M02696_30_000000000_C6PR2_1_1115_11051_18867_274	unassigned
Otu00611	2	0	0	5	4	Bacteria;Chloroflexi;Anaerolineae;Caldilineales;Caldilineaceae;uncultured;uncultured_unclassified;uncultured_unclassified;uncultured_unclassified;uncultured_unclassified;uncultured_unclassified;uncultured_unclassified;uncultured_unclassified;uncultured_unclassified;uncultured_unclassified;	M02696_30_000000000_C6PR2_1_1115_23387_5271_270	unassigned
Otu00612	0	6	0	4	1	Bacteria;Proteobacteria;Alphaproteobacteria;Rhodobacterales;Rhodobacteraceae;Rhodobacteraceae_unclassified;Rhodobacteraceae_unclassified;Rhodobacteraceae_unclassified;Rhodobacteraceae_unclassified;Rhodobacteraceae_unclassified;Rhodobacteraceae_unclassified;Rhodobacteraceae_unclassified;Rhodobacteraceae_unclassified;Rhodobacteraceae_unclassified;Rhodobacteraceae_unclassified;	M02696_30_000000000_C6PR2_1_1116_20656_20659_271	unassigned
Otu00613	4	3	2	2	1	Bacteria;Firmicutes;Bacilli;Bacillales;Bacillaceae;Bacillus;Bacillus_okhensis;Bacillus_okhensis_unclassified;Bacillus_okhensis_unclassified;Bacillus_okhensis_unclassified;Bacillus_okhensis_unclassified;Bacillus_okhensis_unclassified;Bacillus_okhensis_unclassified;Bacillus_okhensis_unclassified;Bacillus_okhensis_unclassified;	M02696_30_000000000_C6PR2_1_1116_4623_14397_271	unassigned
Otu00614	0	2	4	1	1	Bacteria;Verrucomicrobia;Verrucomicrobiae;Verrucomicrobiales;Rubritaleaceae;Roseibacillus;Roseibacillus_unclassified;Roseibacillus_unclassified;Roseibacillus_unclassified;Roseibacillus_unclassified;Roseibacillus_unclassified;Roseibacillus_unclassified;Roseibacillus_unclassified;Roseibacillus_unclassified;Roseibacillus_unclassified;	M02696_30_000000000_C6PR2_1_1116_4980_12269_272	unassigned
Otu00615	3	1	1	2	4	Bacteria;Actinobacteria;Acidimicrobiia;Microtrichales;Ilumatobacteraceae;Ilumatobacter;uncultured_actinobacterium;uncultured_actinobacterium_unclassified;uncultured_actinobacterium_unclassified;uncultured_actinobacterium_unclassified;uncultured_actinobacterium_unclassified;uncultured_actinobacterium_unclassified;uncultured_actinobacterium_unclassified;uncultured_actinobacterium_unclassified;uncul…	M02696_30_000000000_C6PR2_1_2101_14103_4761_270	unassigned
Otu00616	2	4	3	1	1	Bacteria;Gemmatimonadetes;BD2-11_terrestrial_group;uncultured_bacterium;uncultured_bacterium_unclassified;uncultured_bacterium_unclassified;uncultured_bacterium_unclassified;uncultured_bacterium_unclassified;uncultured_bacterium_unclassified;uncultured_bacterium_unclassified;uncultured_bacterium_unclassified;uncultured_bacterium_unclassified;uncultured_bacterium_unclassified;uncultured_bacterium_…	M02696_30_000000000_C6PR2_1_2101_7515_8845_271	unassigned
Otu00617	2	3	1	2	2	Bacteria;Planctomycetes;Planctomycetacia;Pirellulales;Pirellulaceae;Pirellula;uncultured_bacterium;uncultured_bacterium_unclassified;uncultured_bacterium_unclassified;uncultured_bacterium_unclassified;uncultured_bacterium_unclassified;uncultured_bacterium_unclassified;uncultured_bacterium_unclassified;uncultured_bacterium_unclassified;uncultured_bacterium_unclassified;	M02696_30_000000000_C6PR2_1_2102_24498_12978_273	unassigned
Otu00618	1	4	1	1	3	Bacteria;Proteobacteria;Gammaproteobacteria;HOC36;uncultured_sediment_bacterium;uncultured_sediment_bacterium_unclassified;uncultured_sediment_bacterium_unclassified;uncultured_sediment_bacterium_unclassified;uncultured_sediment_bacterium_unclassified;uncultured_sediment_bacterium_unclassified;uncultured_sediment_bacterium_unclassified;uncultured_sediment_bacterium_unclassified;uncultured_sedimen…	M02696_30_000000000_C6PR2_1_2103_26868_20763_270	unassigned
Otu00619	1	1	0	1	8	Bacteria;Latescibacteria;Latescibacteria;Latescibacterales;Latescibacteraceae;uncultured_actinobacterium;uncultured_actinobacterium_unclassified;uncultured_actinobacterium_unclassified;uncultured_actinobacterium_unclassified;uncultured_actinobacterium_unclassified;uncultured_actinobacterium_unclassified;uncultured_actinobacterium_unclassified;uncultured_actinobacterium_unclassified;uncultured_act…	M02696_30_000000000_C6PR2_1_2104_8121_17469_271	unassigned
Otu00620	5	1	1	1	2	Bacteria;Proteobacteria;Alphaproteobacteria;Caulobacterales;Hyphomonadaceae;Henriciella;uncultured_bacterium;uncultured_bacterium_unclassified;uncultured_bacterium_unclassified;uncultured_bacterium_unclassified;uncultured_bacterium_unclassified;uncultured_bacterium_unclassified;uncultured_bacterium_unclassified;uncultured_bacterium_unclassified;uncultured_bacterium_unclassified;	M02696_30_000000000_C6PR2_1_2109_12768_22496_270	unassigned
Otu00621	1	2	2	3	4	Bacteria;Planctomycetes;Planctomycetacia;Pirellulales;Pirellulaceae;Rhodopirellula;Rhodopirellula_unclassified;Rhodopirellula_unclassified;Rhodopirellula_unclassified;Rhodopirellula_unclassified;Rhodopirellula_unclassified;Rhodopirellula_unclassified;Rhodopirellula_unclassified;Rhodopirellula_unclassified;Rhodopirellula_unclassified;	M02696_30_000000000_C6PR2_1_2110_19323_17895_271	unassigned
Otu00622	0	3	3	3	0	Bacteria;Actinobacteria;Acidimicrobiia;Microtrichales;Microtrichaceae;Sva0996_marine_group;unidentified_bacterium_wb1_P06;unidentified_bacterium_wb1_P06_unclassified;unidentified_bacterium_wb1_P06_unclassified;unidentified_bacterium_wb1_P06_unclassified;unidentified_bacterium_wb1_P06_unclassified;unidentified_bacterium_wb1_P06_unclassified;unidentified_bacterium_wb1_P06_unclassified;unidentified_…	M02696_30_000000000_C6PR2_1_2113_24841_21375_271	unassigned
Otu00623	1	3	2	3	0	Bacteria;Proteobacteria;Alphaproteobacteria;Rhodobacterales;Rhodobacteraceae;Rhodobacteraceae_unclassified;Rhodobacteraceae_unclassified;Rhodobacteraceae_unclassified;Rhodobacteraceae_unclassified;Rhodobacteraceae_unclassified;Rhodobacteraceae_unclassified;Rhodobacteraceae_unclassified;Rhodobacteraceae_unclassified;Rhodobacteraceae_unclassified;Rhodobacteraceae_unclassified;	M02696_30_000000000_C6PR2_1_2114_4330_9528_272	unassigned
Otu00624	0	2	2	7	0	Bacteria;Gemmatimonadetes;BD2-11_terrestrial_group;uncultured_bacterium;uncultured_bacterium_unclassified;uncultured_bacterium_unclassified;uncultured_bacterium_unclassified;uncultured_bacterium_unclassified;uncultured_bacterium_unclassified;uncultured_bacterium_unclassified;uncultured_bacterium_unclassified;uncultured_bacterium_unclassified;uncultured_bacterium_unclassified;uncultured_bacterium_…	M02696_32_000000000_C6LJ9_1_1102_22465_10347_82	unassigned
Otu00625	5	0	3	0	2	Bacteria;Actinobacteria;Acidimicrobiia;Actinomarinales;uncultured;uncultured_organism;uncultured_organism_unclassified;uncultured_organism_unclassified;uncultured_organism_unclassified;uncultured_organism_unclassified;uncultured_organism_unclassified;uncultured_organism_unclassified;uncultured_organism_unclassified;uncultured_organism_unclassified;uncultured_organism_unclassified;	M02696_32_000000000_C6LJ9_1_1103_20473_19678_80	unassigned
Otu00626	3	0	7	1	0	Bacteria;Calditrichaeota;Calditrichia;Calditrichales;Calditrichaceae;uncultured_Deferribacteres_bacterium;uncultured_Deferribacteres_bacterium_unclassified;uncultured_Deferribacteres_bacterium_unclassified;uncultured_Deferribacteres_bacterium_unclassified;uncultured_Deferribacteres_bacterium_unclassified;uncultured_Deferribacteres_bacterium_unclassified;uncultured_Deferribacteres_bacterium_unclas…	M02696_32_000000000_C6LJ9_1_1104_21108_10782_80	unassigned
Otu00627	0	2	2	0	7	Bacteria;Chloroflexi;Anaerolineae;Anaerolineales;Anaerolineaceae;uncultured;uncultured_unclassified;uncultured_unclassified;uncultured_unclassified;uncultured_unclassified;uncultured_unclassified;uncultured_unclassified;uncultured_unclassified;uncultured_unclassified;uncultured_unclassified;	M02696_32_000000000_C6LJ9_1_1105_12004_17098_81	unassigned
Otu00628	1	0	4	4	2	Bacteria;Proteobacteria;Deltaproteobacteria;NB1-j;uncultured_bacterium;uncultured_bacterium_unclassified;uncultured_bacterium_unclassified;uncultured_bacterium_unclassified;uncultured_bacterium_unclassified;uncultured_bacterium_unclassified;uncultured_bacterium_unclassified;uncultured_bacterium_unclassified;uncultured_bacterium_unclassified;uncultured_bacterium_unclassified;uncultured_bacterium_u…	M02696_32_000000000_C6LJ9_1_1107_12348_14876_81	unassigned
Otu00629	3	0	5	2	1	Bacteria;Proteobacteria;Deltaproteobacteria;Desulfobacterales;Desulfobulbaceae;Desulfobulbaceae_unclassified;Desulfobulbaceae_unclassified;Desulfobulbaceae_unclassified;Desulfobulbaceae_unclassified;Desulfobulbaceae_unclassified;Desulfobulbaceae_unclassified;Desulfobulbaceae_unclassified;Desulfobulbaceae_unclassified;Desulfobulbaceae_unclassified;Desulfobulbaceae_unclassified;	M02696_32_000000000_C6LJ9_1_1107_14679_4355_80	sulfate_respiration;respiration_of_sulfur_compounds;
Otu00630	0	0	9	2	0	Bacteria;Armatimonadetes;uncultured;uncultured_unclassified;uncultured_unclassified;uncultured_unclassified;uncultured_unclassified;uncultured_unclassified;uncultured_unclassified;uncultured_unclassified;uncultured_unclassified;uncultured_unclassified;uncultured_unclassified;uncultured_unclassified;uncultured_unclassified;	M02696_32_000000000_C6LJ9_1_1107_20866_1853_81	unassigned
Otu00631	0	0	1	8	2	Bacteria;Bacteroidetes;Bacteroidia;Chitinophagales;Saprospiraceae;uncultured;uncultured_unclassified;uncultured_unclassified;uncultured_unclassified;uncultured_unclassified;uncultured_unclassified;uncultured_unclassified;uncultured_unclassified;uncultured_unclassified;uncultured_unclassified;	M02696_32_000000000_C6LJ9_1_1107_9594_7126_82	unassigned
Otu00632	0	2	2	2	6	Bacteria;Gemmatimonadetes;BD2-11_terrestrial_group;uncultured_bacterium;uncultured_bacterium_unclassified;uncultured_bacterium_unclassified;uncultured_bacterium_unclassified;uncultured_bacterium_unclassified;uncultured_bacterium_unclassified;uncultured_bacterium_unclassified;uncultured_bacterium_unclassified;uncultured_bacterium_unclassified;uncultured_bacterium_unclassified;uncultured_bacterium_…	M02696_32_000000000_C6LJ9_1_1108_15948_6583_83	unassigned
Otu00633	2	1	5	0	3	Bacteria;Proteobacteria;Deltaproteobacteria;Desulfobacterales;Desulfobacteraceae;SEEP-SRB1;SEEP-SRB1_unclassified;SEEP-SRB1_unclassified;SEEP-SRB1_unclassified;SEEP-SRB1_unclassified;SEEP-SRB1_unclassified;SEEP-SRB1_unclassified;SEEP-SRB1_unclassified;SEEP-SRB1_unclassified;SEEP-SRB1_unclassified;	M02696_32_000000000_C6LJ9_1_1108_21882_19632_81	sulfate_respiration;respiration_of_sulfur_compounds;
Otu00634	0	0	6	0	4	Bacteria;Proteobacteria;Gammaproteobacteria;Cellvibrionales;Halieaceae;Halieaceae_unclassified;Halieaceae_unclassified;Halieaceae_unclassified;Halieaceae_unclassified;Halieaceae_unclassified;Halieaceae_unclassified;Halieaceae_unclassified;Halieaceae_unclassified;Halieaceae_unclassified;Halieaceae_unclassified;	M02696_32_000000000_C6LJ9_1_1113_7282_10206_81	unassigned
Otu00635	1	0	7	1	3	Bacteria;Chloroflexi;Chloroflexia;Thermomicrobiales;JG30-KF-CM45;uncultured_bacterium;uncultured_bacterium_unclassified;uncultured_bacterium_unclassified;uncultured_bacterium_unclassified;uncultured_bacterium_unclassified;uncultured_bacterium_unclassified;uncultured_bacterium_unclassified;uncultured_bacterium_unclassified;uncultured_bacterium_unclassified;uncultured_bacterium_unclassified;	M02696_32_000000000_C6LJ9_1_1118_12690_12717_81	unassigned
Otu00636	0	0	5	7	0	Bacteria;Proteobacteria;Alphaproteobacteria;Rhodovibrionales;Kiloniellaceae;uncultured;uncultured_unclassified;uncultured_unclassified;uncultured_unclassified;uncultured_unclassified;uncultured_unclassified;uncultured_unclassified;uncultured_unclassified;uncultured_unclassified;uncultured_unclassified;	M02696_32_000000000_C6LJ9_1_1119_20239_3264_81	unassigned
Otu00637	0	4	7	0	1	Bacteria;Chloroflexi;Chloroflexia;Thermomicrobiales;JG30-KF-CM45;JG30-KF-CM45_unclassified;JG30-KF-CM45_unclassified;JG30-KF-CM45_unclassified;JG30-KF-CM45_unclassified;JG30-KF-CM45_unclassified;JG30-KF-CM45_unclassified;JG30-KF-CM45_unclassified;JG30-KF-CM45_unclassified;JG30-KF-CM45_unclassified;JG30-KF-CM45_unclassified;	M02696_32_000000000_C6LJ9_1_2111_7856_22020_81	unassigned
Otu00638	2	2	3	2	1	Bacteria;Chloroflexi;JG30-KF-CM66;metagenome;metagenome_unclassified;metagenome_unclassified;metagenome_unclassified;metagenome_unclassified;metagenome_unclassified;metagenome_unclassified;metagenome_unclassified;metagenome_unclassified;metagenome_unclassified;metagenome_unclassified;metagenome_unclassified;	M02696_32_000000000_C6LJ9_1_2115_15983_14517_81	unassigned
Otu00639	5	1	4	1	0	Bacteria;Chloroflexi;Anaerolineae;Anaerolineales;Anaerolineaceae;uncultured;uncultured_Chloroflexi_bacterium;uncultured_Chloroflexi_bacterium_unclassified;uncultured_Chloroflexi_bacterium_unclassified;uncultured_Chloroflexi_bacterium_unclassified;uncultured_Chloroflexi_bacterium_unclassified;uncultured_Chloroflexi_bacterium_unclassified;uncultured_Chloroflexi_bacterium_unclassified;uncultured_Chl…	M02696_32_000000000_C6LJ9_1_2115_17983_7282_81	unassigned
Otu00640	3	0	2	0	6	Bacteria;Zixibacteria;uncultured_organism;uncultured_organism_unclassified;uncultured_organism_unclassified;uncultured_organism_unclassified;uncultured_organism_unclassified;uncultured_organism_unclassified;uncultured_organism_unclassified;uncultured_organism_unclassified;uncultured_organism_unclassified;uncultured_organism_unclassified;uncultured_organism_unclassified;uncultured_organism_unclass…	M02696_32_000000000_C6LJ9_1_2119_16215_3246_81	unassigned
Otu00641	5	0	0	3	4	Bacteria;Firmicutes;Clostridia;Clostridiales;Clostridiaceae_3;Sporosalibacterium;uncultured_organism;uncultured_organism_unclassified;uncultured_organism_unclassified;uncultured_organism_unclassified;uncultured_organism_unclassified;uncultured_organism_unclassified;uncultured_organism_unclassified;uncultured_organism_unclassified;uncultured_organism_unclassified;	M02696_33_000000000_C6PR4_1_1102_10104_15767_294	unassigned
Otu00642	11	0	0	0	0	Bacteria;Firmicutes;Clostridia;Clostridiales;Christensenellaceae;Christensenellaceae_R-7_group;uncultured_bacterium;uncultured_bacterium_unclassified;uncultured_bacterium_unclassified;uncultured_bacterium_unclassified;uncultured_bacterium_unclassified;uncultured_bacterium_unclassified;uncultured_bacterium_unclassified;uncultured_bacterium_unclassified;uncultured_bacterium_unclassified;	M02696_33_000000000_C6PR4_1_1102_19749_13461_294	unassigned
Otu00643	6	1	2	1	2	Bacteria;Firmicutes;Clostridia;Clostridiales;Clostridiaceae_1;Clostridium_sensu_stricto_1;Clostridium_perfringens;Clostridium_perfringens_unclassified;Clostridium_perfringens_unclassified;Clostridium_perfringens_unclassified;Clostridium_perfringens_unclassified;Clostridium_perfringens_unclassified;Clostridium_perfringens_unclassified;Clostridium_perfringens_unclassified;Clostridium_perfringens_un…	M02696_33_000000000_C6PR4_1_1107_13738_13362_294	fermentation;human_pathogens_all;human_gut;mammal_gut;animal_parasites_or_symbionts;chemoheterotrophy;
Otu00644	5	0	0	1	6	Bacteria;Planctomycetes;Planctomycetacia;Pirellulales;Pirellulaceae;uncultured;uncultured_unclassified;uncultured_unclassified;uncultured_unclassified;uncultured_unclassified;uncultured_unclassified;uncultured_unclassified;uncultured_unclassified;uncultured_unclassified;uncultured_unclassified;	M02696_33_000000000_C6PR4_1_1107_25669_16721_294	unassigned
Otu00645	1	1	1	3	5	Bacteria;Planctomycetes;Planctomycetacia;Planctomycetales;uncultured;uncultured_Planctomyces_sp.;uncultured_Planctomyces_sp._unclassified;uncultured_Planctomyces_sp._unclassified;uncultured_Planctomyces_sp._unclassified;uncultured_Planctomyces_sp._unclassified;uncultured_Planctomyces_sp._unclassified;uncultured_Planctomyces_sp._unclassified;uncultured_Planctomyces_sp._unclassified;uncultured_Plan…	M02696_33_000000000_C6PR4_1_2104_19868_18652_294	unassigned
Otu00646	2	0	0	7	2	Bacteria;Proteobacteria;Deltaproteobacteria;Desulfuromonadales;Geobacteraceae;Geothermobacter;uncultured_bacterium;uncultured_bacterium_unclassified;uncultured_bacterium_unclassified;uncultured_bacterium_unclassified;uncultured_bacterium_unclassified;uncultured_bacterium_unclassified;uncultured_bacterium_unclassified;uncultured_bacterium_unclassified;uncultured_bacterium_unclassified;	M02696_33_000000000_C6PR4_1_2113_15437_17750_294	unassigned
Otu00647	2	0	3	1	6	Bacteria;Firmicutes;Clostridia;Clostridiales;Clostridiaceae_4;Anaerosolibacter;uncultured_bacterium;uncultured_bacterium_unclassified;uncultured_bacterium_unclassified;uncultured_bacterium_unclassified;uncultured_bacterium_unclassified;uncultured_bacterium_unclassified;uncultured_bacterium_unclassified;uncultured_bacterium_unclassified;uncultured_bacterium_unclassified;	M02696_33_000000000_C6PR4_1_2113_20656_14907_294	unassigned
Otu00648	0	8	0	0	2	Bacteria;Planctomycetes;Planctomycetacia;Planctomycetales;uncultured;uncultured_unclassified;uncultured_unclassified;uncultured_unclassified;uncultured_unclassified;uncultured_unclassified;uncultured_unclassified;uncultured_unclassified;uncultured_unclassified;uncultured_unclassified;uncultured_unclassified;	M02696_30_000000000_C6PR2_1_1101_25584_5533_271	unassigned
Otu00649	1	0	7	2	0	Bacteria;Proteobacteria;Gammaproteobacteria;Gammaproteobacteria_Incertae_Sedis;Unknown_Family;uncultured;uncultured_unclassified;uncultured_unclassified;uncultured_unclassified;uncultured_unclassified;uncultured_unclassified;uncultured_unclassified;uncultured_unclassified;uncultured_unclassified;uncultured_unclassified;	M02696_30_000000000_C6PR2_1_1101_26965_9962_272	unassigned
Otu00650	2	0	2	0	4	Bacteria;Proteobacteria;Deltaproteobacteria;NB1-j;NB1-j_unclassified;NB1-j_unclassified;NB1-j_unclassified;NB1-j_unclassified;NB1-j_unclassified;NB1-j_unclassified;NB1-j_unclassified;NB1-j_unclassified;NB1-j_unclassified;NB1-j_unclassified;NB1-j_unclassified;	M02696_30_000000000_C6PR2_1_1102_16216_15886_272	unassigned
Otu00651	0	0	2	7	0	Bacteria;Planctomycetes;Planctomycetacia;Pirellulales;Pirellulaceae;Bythopirellula;uncultured_bacterium;uncultured_bacterium_unclassified;uncultured_bacterium_unclassified;uncultured_bacterium_unclassified;uncultured_bacterium_unclassified;uncultured_bacterium_unclassified;uncultured_bacterium_unclassified;uncultured_bacterium_unclassified;uncultured_bacterium_unclassified;	M02696_30_000000000_C6PR2_1_1102_24891_2893_271	unassigned
Otu00652	1	2	2	4	0	Bacteria;Proteobacteria;Gammaproteobacteria;uncultured;uncultured_gamma_proteobacterium;uncultured_gamma_proteobacterium_unclassified;uncultured_gamma_proteobacterium_unclassified;uncultured_gamma_proteobacterium_unclassified;uncultured_gamma_proteobacterium_unclassified;uncultured_gamma_proteobacterium_unclassified;uncultured_gamma_proteobacterium_unclassified;uncultured_gamma_proteobacterium_un…	M02696_30_000000000_C6PR2_1_1102_6508_8123_271	unassigned
Otu00653	0	2	1	6	0	Bacteria;Actinobacteria;Acidimicrobiia;Microtrichales;Ilumatobacteraceae;Ilumatobacter;Ilumatobacter_unclassified;Ilumatobacter_unclassified;Ilumatobacter_unclassified;Ilumatobacter_unclassified;Ilumatobacter_unclassified;Ilumatobacter_unclassified;Ilumatobacter_unclassified;Ilumatobacter_unclassified;Ilumatobacter_unclassified;	M02696_30_000000000_C6PR2_1_1103_11122_1315_271	unassigned
Otu00654	1	0	2	2	6	Bacteria;Actinobacteria;Coriobacteriia;OPB41;OPB41_unclassified;OPB41_unclassified;OPB41_unclassified;OPB41_unclassified;OPB41_unclassified;OPB41_unclassified;OPB41_unclassified;OPB41_unclassified;OPB41_unclassified;OPB41_unclassified;OPB41_unclassified;	M02696_30_000000000_C6PR2_1_1103_24553_19520_274	unassigned
Otu00655	2	0	6	0	3	Bacteria;Planctomycetes;Planctomycetacia;Planctomycetales;uncultured;uncultured_bacterium;uncultured_bacterium_unclassified;uncultured_bacterium_unclassified;uncultured_bacterium_unclassified;uncultured_bacterium_unclassified;uncultured_bacterium_unclassified;uncultured_bacterium_unclassified;uncultured_bacterium_unclassified;uncultured_bacterium_unclassified;uncultured_bacterium_unclassified;	M02696_30_000000000_C6PR2_1_1104_12796_1626_272	unassigned
Otu00656	0	0	3	6	2	Bacteria;Gemmatimonadetes;AKAU4049;uncultured_soil_bacterium;uncultured_soil_bacterium_unclassified;uncultured_soil_bacterium_unclassified;uncultured_soil_bacterium_unclassified;uncultured_soil_bacterium_unclassified;uncultured_soil_bacterium_unclassified;uncultured_soil_bacterium_unclassified;uncultured_soil_bacterium_unclassified;uncultured_soil_bacterium_unclassified;uncultured_soil_bacterium_…	M02696_30_000000000_C6PR2_1_1104_22019_18767_273	unassigned
Otu00657	3	0	1	0	4	Bacteria;Actinobacteria;Actinobacteria;Micrococcales;Cellulomonadaceae;Cellulomonas;Cellulomonas_hominis;Cellulomonas_hominis_unclassified;Cellulomonas_hominis_unclassified;Cellulomonas_hominis_unclassified;Cellulomonas_hominis_unclassified;Cellulomonas_hominis_unclassified;Cellulomonas_hominis_unclassified;Cellulomonas_hominis_unclassified;Cellulomonas_hominis_unclassified;	M02696_30_000000000_C6PR2_1_1104_28293_11855_271	fermentation;aerobic_chemoheterotrophy;chemoheterotrophy;
Otu00658	5	1	1	3	1	Bacteria;Proteobacteria;Gammaproteobacteria;EPR3968-O8a-Bc78;uncultured_gamma_proteobacterium;uncultured_gamma_proteobacterium_unclassified;uncultured_gamma_proteobacterium_unclassified;uncultured_gamma_proteobacterium_unclassified;uncultured_gamma_proteobacterium_unclassified;uncultured_gamma_proteobacterium_unclassified;uncultured_gamma_proteobacterium_unclassified;uncultured_gamma_proteobacter…	M02696_30_000000000_C6PR2_1_1106_23298_18883_273	unassigned
Otu00659	0	7	0	2	0	Bacteria;Verrucomicrobia;Verrucomicrobiae;Verrucomicrobiales;Rubritaleaceae;Haloferula;Haloferula_helveola;Haloferula_helveola_unclassified;Haloferula_helveola_unclassified;Haloferula_helveola_unclassified;Haloferula_helveola_unclassified;Haloferula_helveola_unclassified;Haloferula_helveola_unclassified;Haloferula_helveola_unclassified;Haloferula_helveola_unclassified;	M02696_30_000000000_C6PR2_1_1107_2436_11748_271	unassigned
Otu00660	4	4	3	0	0	Bacteria;Acidobacteria;Thermoanaerobaculia;Thermoanaerobaculales;Thermoanaerobaculaceae;Subgroup_10;uncultured_Acidobacteria_bacterium;uncultured_Acidobacteria_bacterium_unclassified;uncultured_Acidobacteria_bacterium_unclassified;uncultured_Acidobacteria_bacterium_unclassified;uncultured_Acidobacteria_bacterium_unclassified;uncultured_Acidobacteria_bacterium_unclassified;uncultured_Acidobacteria…	M02696_30_000000000_C6PR2_1_1107_9163_17941_271	unassigned
Otu00661	0	4	2	2	0	Bacteria;Planctomycetes;Planctomycetacia;Planctomycetales;Rubinisphaeraceae;Rubinisphaera;uncultured_planctomycete;uncultured_planctomycete_unclassified;uncultured_planctomycete_unclassified;uncultured_planctomycete_unclassified;uncultured_planctomycete_unclassified;uncultured_planctomycete_unclassified;uncultured_planctomycete_unclassified;uncultured_planctomycete_unclassified;uncultured_plancto…	M02696_30_000000000_C6PR2_1_1110_12077_17735_271	unassigned
Otu00662	0	0	6	3	1	Bacteria;Firmicutes;Clostridia;Clostridiales;Ruminococcaceae;Ruminococcaceae_unclassified;Ruminococcaceae_unclassified;Ruminococcaceae_unclassified;Ruminococcaceae_unclassified;Ruminococcaceae_unclassified;Ruminococcaceae_unclassified;Ruminococcaceae_unclassified;Ruminococcaceae_unclassified;Ruminococcaceae_unclassified;Ruminococcaceae_unclassified;	M02696_30_000000000_C6PR2_1_1110_20081_11546_272	unassigned
Otu00663	2	6	1	1	0	Bacteria;Proteobacteria;Alphaproteobacteria;Rhodobacterales;Rhodobacteraceae;Roseobacter_clade_CHAB-I-5_lineage;Roseobacter_clade_CHAB-I-5_lineage_unclassified;Roseobacter_clade_CHAB-I-5_lineage_unclassified;Roseobacter_clade_CHAB-I-5_lineage_unclassified;Roseobacter_clade_CHAB-I-5_lineage_unclassified;Roseobacter_clade_CHAB-I-5_lineage_unclassified;Roseobacter_clade_CHAB-I-5_lineage_unclassified…	M02696_30_000000000_C6PR2_1_1111_17056_21532_271	aerobic_chemoheterotrophy;chemoheterotrophy;
Otu00664	0	5	1	2	0	Bacteria;Fusobacteria;Fusobacteriia;Fusobacteriales;Fusobacteriaceae;Fusobacteriaceae_unclassified;Fusobacteriaceae_unclassified;Fusobacteriaceae_unclassified;Fusobacteriaceae_unclassified;Fusobacteriaceae_unclassified;Fusobacteriaceae_unclassified;Fusobacteriaceae_unclassified;Fusobacteriaceae_unclassified;Fusobacteriaceae_unclassified;Fusobacteriaceae_unclassified;	M02696_30_000000000_C6PR2_1_1111_27093_7269_271	unassigned
Otu00665	0	0	0	6	5	Bacteria;Planctomycetes;Planctomycetacia;Planctomycetales;Gimesiaceae;uncultured;uncultured_unclassified;uncultured_unclassified;uncultured_unclassified;uncultured_unclassified;uncultured_unclassified;uncultured_unclassified;uncultured_unclassified;uncultured_unclassified;uncultured_unclassified;	M02696_30_000000000_C6PR2_1_1112_14626_19541_273	unassigned
Otu00666	3	1	1	2	3	Bacteria;Proteobacteria;Alphaproteobacteria;Rhodobacterales;Rhodobacteraceae;uncultured;uncultured_unclassified;uncultured_unclassified;uncultured_unclassified;uncultured_unclassified;uncultured_unclassified;uncultured_unclassified;uncultured_unclassified;uncultured_unclassified;uncultured_unclassified;	M02696_30_000000000_C6PR2_1_1112_4495_11797_273	unassigned
Otu00667	0	2	1	4	3	Bacteria;Actinobacteria;Acidimicrobiia;Actinomarinales;uncultured;uncultured_unclassified;uncultured_unclassified;uncultured_unclassified;uncultured_unclassified;uncultured_unclassified;uncultured_unclassified;uncultured_unclassified;uncultured_unclassified;uncultured_unclassified;uncultured_unclassified;	M02696_30_000000000_C6PR2_1_1113_2309_14421_271	unassigned
Otu00668	0	4	3	2	0	Bacteria;Proteobacteria;Gammaproteobacteria;Gammaproteobacteria_Incertae_Sedis;Unknown_Family;uncultured;uncultured_bacterium;uncultured_bacterium_unclassified;uncultured_bacterium_unclassified;uncultured_bacterium_unclassified;uncultured_bacterium_unclassified;uncultured_bacterium_unclassified;uncultured_bacterium_unclassified;uncultured_bacterium_unclassified;uncultured_bacterium_unclassified;	M02696_30_000000000_C6PR2_1_1113_23709_22297_271	unassigned
Otu00669	4	1	4	1	0	Bacteria;Nitrospirae;Thermodesulfovibrionia;uncultured;uncultured_bacterium;uncultured_bacterium_unclassified;uncultured_bacterium_unclassified;uncultured_bacterium_unclassified;uncultured_bacterium_unclassified;uncultured_bacterium_unclassified;uncultured_bacterium_unclassified;uncultured_bacterium_unclassified;uncultured_bacterium_unclassified;uncultured_bacterium_unclassified;uncultured_bacter…	M02696_30_000000000_C6PR2_1_1114_15297_6594_270	unassigned
Otu00670	0	0	0	9	0	Bacteria;Proteobacteria;Alphaproteobacteria;Sneathiellales;Sneathiellaceae;uncultured;uncultured_bacterium;uncultured_bacterium_unclassified;uncultured_bacterium_unclassified;uncultured_bacterium_unclassified;uncultured_bacterium_unclassified;uncultured_bacterium_unclassified;uncultured_bacterium_unclassified;uncultured_bacterium_unclassified;uncultured_bacterium_unclassified;	M02696_30_000000000_C6PR2_1_1114_8476_7087_273	unassigned
Otu00671	0	5	0	0	4	Bacteria;Actinobacteria;Thermoleophilia;Gaiellales;uncultured;uncultured_actinobacterium;uncultured_actinobacterium_unclassified;uncultured_actinobacterium_unclassified;uncultured_actinobacterium_unclassified;uncultured_actinobacterium_unclassified;uncultured_actinobacterium_unclassified;uncultured_actinobacterium_unclassified;uncultured_actinobacterium_unclassified;uncultured_actinobacterium_unc…	M02696_30_000000000_C6PR2_1_1117_16720_12893_271	unassigned
Otu00672	1	0	1	3	6	Bacteria;Proteobacteria;Gammaproteobacteria;Gammaproteobacteria_unclassified;Gammaproteobacteria_unclassified;Gammaproteobacteria_unclassified;Gammaproteobacteria_unclassified;Gammaproteobacteria_unclassified;Gammaproteobacteria_unclassified;Gammaproteobacteria_unclassified;Gammaproteobacteria_unclassified;Gammaproteobacteria_unclassified;Gammaproteobacteria_unclassified;Gammaproteobacteria_uncla…	M02696_30_000000000_C6PR2_1_1118_8782_6953_272	unassigned
Otu00673	0	1	5	2	3	Bacteria;Gemmatimonadetes;BD2-11_terrestrial_group;uncultured_bacterium;uncultured_bacterium_unclassified;uncultured_bacterium_unclassified;uncultured_bacterium_unclassified;uncultured_bacterium_unclassified;uncultured_bacterium_unclassified;uncultured_bacterium_unclassified;uncultured_bacterium_unclassified;uncultured_bacterium_unclassified;uncultured_bacterium_unclassified;uncultured_bacterium_…	M02696_30_000000000_C6PR2_1_1119_16323_24503_272	unassigned
Otu00674	2	0	1	2	5	Bacteria;Proteobacteria;Gammaproteobacteria;uncultured;uncultured_gamma_proteobacterium;uncultured_gamma_proteobacterium_unclassified;uncultured_gamma_proteobacterium_unclassified;uncultured_gamma_proteobacterium_unclassified;uncultured_gamma_proteobacterium_unclassified;uncultured_gamma_proteobacterium_unclassified;uncultured_gamma_proteobacterium_unclassified;uncultured_gamma_proteobacterium_un…	M02696_30_000000000_C6PR2_1_2103_18187_18222_274	unassigned
Otu00675	2	4	3	1	0	Bacteria;Planctomycetes;Planctomycetacia;Planctomycetales;Gimesiaceae;uncultured;uncultured_deep-sea_bacterium;uncultured_deep-sea_bacterium_unclassified;uncultured_deep-sea_bacterium_unclassified;uncultured_deep-sea_bacterium_unclassified;uncultured_deep-sea_bacterium_unclassified;uncultured_deep-sea_bacterium_unclassified;uncultured_deep-sea_bacterium_unclassified;uncultured_deep-sea_bacterium_…	M02696_30_000000000_C6PR2_1_2104_6858_17925_271	unassigned
Otu00676	0	1	2	2	5	Bacteria;Actinobacteria;Acidimicrobiia;Actinomarinales;uncultured;uncultured_unclassified;uncultured_unclassified;uncultured_unclassified;uncultured_unclassified;uncultured_unclassified;uncultured_unclassified;uncultured_unclassified;uncultured_unclassified;uncultured_unclassified;uncultured_unclassified;	M02696_30_000000000_C6PR2_1_2105_13324_14319_274	unassigned
Otu00677	1	0	3	3	3	Bacteria;Proteobacteria;Deltaproteobacteria;Bradymonadales;uncultured_bacterium;uncultured_bacterium_unclassified;uncultured_bacterium_unclassified;uncultured_bacterium_unclassified;uncultured_bacterium_unclassified;uncultured_bacterium_unclassified;uncultured_bacterium_unclassified;uncultured_bacterium_unclassified;uncultured_bacterium_unclassified;uncultured_bacterium_unclassified;uncultured_ba…	M02696_30_000000000_C6PR2_1_2105_17571_6091_272	unassigned
Otu00678	4	0	2	2	2	Bacteria;Proteobacteria;Gammaproteobacteria;Legionellales;Legionellaceae;Legionella;Legionella_unclassified;Legionella_unclassified;Legionella_unclassified;Legionella_unclassified;Legionella_unclassified;Legionella_unclassified;Legionella_unclassified;Legionella_unclassified;Legionella_unclassified;	M02696_30_000000000_C6PR2_1_2106_14851_18713_273	aerobic_chemoheterotrophy;intracellular_parasites;chemoheterotrophy;
Otu00679	3	0	0	0	8	Bacteria;Firmicutes;Bacilli;Bacillales;Alicyclobacillaceae;Tumebacillus;uncultured_bacterium;uncultured_bacterium_unclassified;uncultured_bacterium_unclassified;uncultured_bacterium_unclassified;uncultured_bacterium_unclassified;uncultured_bacterium_unclassified;uncultured_bacterium_unclassified;uncultured_bacterium_unclassified;uncultured_bacterium_unclassified;	M02696_30_000000000_C6PR2_1_2106_9138_18329_274	manganese_oxidation;
Otu00680	0	0	7	2	1	Bacteria;Proteobacteria;Alphaproteobacteria;Caulobacterales;Hyphomonadaceae;Hyphomonadaceae_unclassified;Hyphomonadaceae_unclassified;Hyphomonadaceae_unclassified;Hyphomonadaceae_unclassified;Hyphomonadaceae_unclassified;Hyphomonadaceae_unclassified;Hyphomonadaceae_unclassified;Hyphomonadaceae_unclassified;Hyphomonadaceae_unclassified;Hyphomonadaceae_unclassified;	M02696_30_000000000_C6PR2_1_2114_5566_16322_272	unassigned
Otu00681	0	0	0	10	0	Bacteria;Planctomycetes;Planctomycetacia;Pirellulales;Pirellulaceae;Blastopirellula;uncultured_planctomycete;uncultured_planctomycete_unclassified;uncultured_planctomycete_unclassified;uncultured_planctomycete_unclassified;uncultured_planctomycete_unclassified;uncultured_planctomycete_unclassified;uncultured_planctomycete_unclassified;uncultured_planctomycete_unclassified;uncultured_planctomycete…	M02696_32_000000000_C6LJ9_1_1103_14470_15746_82	unassigned
Otu00682	0	0	9	1	0	Bacteria;Planctomycetes;Planctomycetacia;Planctomycetales;Rubinisphaeraceae;Planctomicrobium;uncultured_bacterium;uncultured_bacterium_unclassified;uncultured_bacterium_unclassified;uncultured_bacterium_unclassified;uncultured_bacterium_unclassified;uncultured_bacterium_unclassified;uncultured_bacterium_unclassified;uncultured_bacterium_unclassified;uncultured_bacterium_unclassified;	M02696_32_000000000_C6LJ9_1_1106_15173_19588_81	unassigned
Otu00683	9	0	0	0	0	Bacteria;Firmicutes;Clostridia;Clostridiales;Lachnospiraceae;Lachnotalea;uncultured_bacterium;uncultured_bacterium_unclassified;uncultured_bacterium_unclassified;uncultured_bacterium_unclassified;uncultured_bacterium_unclassified;uncultured_bacterium_unclassified;uncultured_bacterium_unclassified;uncultured_bacterium_unclassified;uncultured_bacterium_unclassified;	M02696_32_000000000_C6LJ9_1_1110_5019_7539_80	unassigned
Otu00684	0	0	4	3	4	Bacteria;Planctomycetes;Planctomycetacia;Pirellulales;Pirellulaceae;Pirellulaceae_unclassified;Pirellulaceae_unclassified;Pirellulaceae_unclassified;Pirellulaceae_unclassified;Pirellulaceae_unclassified;Pirellulaceae_unclassified;Pirellulaceae_unclassified;Pirellulaceae_unclassified;Pirellulaceae_unclassified;Pirellulaceae_unclassified;	M02696_32_000000000_C6LJ9_1_1111_18887_16035_83	unassigned
Otu00685	0	0	1	0	10	Bacteria;Actinobacteria;Acidimicrobiia;Actinomarinales;uncultured;uncultured_actinobacterium;uncultured_actinobacterium_unclassified;uncultured_actinobacterium_unclassified;uncultured_actinobacterium_unclassified;uncultured_actinobacterium_unclassified;uncultured_actinobacterium_unclassified;uncultured_actinobacterium_unclassified;uncultured_actinobacterium_unclassified;uncultured_actinobacterium…	M02696_32_000000000_C6LJ9_1_1111_9872_10816_83	unassigned
Otu00686	0	0	7	1	2	Bacteria;Proteobacteria;Deltaproteobacteria;Desulfobacterales;Desulfobulbaceae;Desulfopila;Desulfopila_unclassified;Desulfopila_unclassified;Desulfopila_unclassified;Desulfopila_unclassified;Desulfopila_unclassified;Desulfopila_unclassified;Desulfopila_unclassified;Desulfopila_unclassified;Desulfopila_unclassified;	M02696_32_000000000_C6LJ9_1_1116_20053_17169_81	sulfate_respiration;respiration_of_sulfur_compounds;
Otu00687	5	1	0	2	3	Bacteria;Planctomycetes;Planctomycetacia;Pirellulales;Pirellulaceae;Pir4_lineage;Pir4_lineage_unclassified;Pir4_lineage_unclassified;Pir4_lineage_unclassified;Pir4_lineage_unclassified;Pir4_lineage_unclassified;Pir4_lineage_unclassified;Pir4_lineage_unclassified;Pir4_lineage_unclassified;Pir4_lineage_unclassified;	M02696_32_000000000_C6LJ9_1_2103_14544_19327_83	unassigned
Otu00688	0	1	6	1	1	Bacteria;Proteobacteria;Gammaproteobacteria;Steroidobacterales;Woeseiaceae;Woeseia;Woeseia_oceani;Woeseia_oceani_unclassified;Woeseia_oceani_unclassified;Woeseia_oceani_unclassified;Woeseia_oceani_unclassified;Woeseia_oceani_unclassified;Woeseia_oceani_unclassified;Woeseia_oceani_unclassified;Woeseia_oceani_unclassified;	M02696_32_000000000_C6LJ9_1_2103_15531_14131_81	unassigned
Otu00689	1	2	4	0	3	Bacteria;Proteobacteria;Deltaproteobacteria;Myxococcales;Sandaracinaceae;uncultured;marine_metagenome;marine_metagenome_unclassified;marine_metagenome_unclassified;marine_metagenome_unclassified;marine_metagenome_unclassified;marine_metagenome_unclassified;marine_metagenome_unclassified;marine_metagenome_unclassified;marine_metagenome_unclassified;	M02696_32_000000000_C6LJ9_1_2104_9755_20784_80	unassigned
Otu00690	4	2	4	1	0	Bacteria;Latescibacteria;uncultured_organism;uncultured_organism_unclassified;uncultured_organism_unclassified;uncultured_organism_unclassified;uncultured_organism_unclassified;uncultured_organism_unclassified;uncultured_organism_unclassified;uncultured_organism_unclassified;uncultured_organism_unclassified;uncultured_organism_unclassified;uncultured_organism_unclassified;uncultured_organism_uncl…	M02696_32_000000000_C6LJ9_1_2106_19723_10943_80	unassigned
Otu00691	3	3	2	0	1	Bacteria;Firmicutes;Clostridia;Clostridiales;Clostridiaceae_1;Clostridium_sensu_stricto_11;Clostridium_sp._DY2632;Clostridium_sp._DY2632_unclassified;Clostridium_sp._DY2632_unclassified;Clostridium_sp._DY2632_unclassified;Clostridium_sp._DY2632_unclassified;Clostridium_sp._DY2632_unclassified;Clostridium_sp._DY2632_unclassified;Clostridium_sp._DY2632_unclassified;Clostridium_sp._DY2632_unclassifi…	M02696_32_000000000_C6LJ9_1_2107_14802_7857_80	unassigned
Otu00692	1	0	5	1	4	Bacteria;Proteobacteria;Alphaproteobacteria;uncultured;uncultured_organism;uncultured_organism_unclassified;uncultured_organism_unclassified;uncultured_organism_unclassified;uncultured_organism_unclassified;uncultured_organism_unclassified;uncultured_organism_unclassified;uncultured_organism_unclassified;uncultured_organism_unclassified;uncultured_organism_unclassified;uncultured_organism_unclass…	M02696_32_000000000_C6LJ9_1_2109_10937_18800_80	unassigned
Otu00693	0	1	5	3	2	Bacteria;Actinobacteria;Acidimicrobiia;Microtrichales;uncultured;uncultured_bacterium;uncultured_bacterium_unclassified;uncultured_bacterium_unclassified;uncultured_bacterium_unclassified;uncultured_bacterium_unclassified;uncultured_bacterium_unclassified;uncultured_bacterium_unclassified;uncultured_bacterium_unclassified;uncultured_bacterium_unclassified;uncultured_bacterium_unclassified;	M02696_32_000000000_C6LJ9_1_2111_25909_18281_81	unassigned
Otu00694	8	0	1	1	1	Bacteria;Chloroflexi;Anaerolineae;SBR1031;SBR1031_unclassified;SBR1031_unclassified;SBR1031_unclassified;SBR1031_unclassified;SBR1031_unclassified;SBR1031_unclassified;SBR1031_unclassified;SBR1031_unclassified;SBR1031_unclassified;SBR1031_unclassified;SBR1031_unclassified;	M02696_33_000000000_C6PR4_1_1101_10705_15485_294	unassigned
Otu00695	5	0	2	2	1	Bacteria;Patescibacteria;Saccharimonadia;Saccharimonadales;Saccharimonadales_unclassified;Saccharimonadales_unclassified;Saccharimonadales_unclassified;Saccharimonadales_unclassified;Saccharimonadales_unclassified;Saccharimonadales_unclassified;Saccharimonadales_unclassified;Saccharimonadales_unclassified;Saccharimonadales_unclassified;Saccharimonadales_unclassified;Saccharimonadales_unclassified;	M02696_33_000000000_C6PR4_1_1101_6893_10141_294	unassigned
Otu00696	8	0	2	0	0	Bacteria;Chloroflexi;Anaerolineae;RBG-13-54-9;uncultured_bacterium;uncultured_bacterium_unclassified;uncultured_bacterium_unclassified;uncultured_bacterium_unclassified;uncultured_bacterium_unclassified;uncultured_bacterium_unclassified;uncultured_bacterium_unclassified;uncultured_bacterium_unclassified;uncultured_bacterium_unclassified;uncultured_bacterium_unclassified;uncultured_bacterium_uncla…	M02696_33_000000000_C6PR4_1_1102_11893_9063_294	unassigned
Otu00697	1	0	1	0	6	Bacteria;Firmicutes;Bacilli;Bacillales;Bacillaceae;Paraliobacillus;Paraliobacillus_unclassified;Paraliobacillus_unclassified;Paraliobacillus_unclassified;Paraliobacillus_unclassified;Paraliobacillus_unclassified;Paraliobacillus_unclassified;Paraliobacillus_unclassified;Paraliobacillus_unclassified;Paraliobacillus_unclassified;	M02696_33_000000000_C6PR4_1_1106_23702_8515_294	unassigned
Otu00698	3	3	0	1	3	Bacteria;Planctomycetes;Planctomycetacia;Planctomycetales;Rubinisphaeraceae;Planctomicrobium;uncultured_marine_bacterium;uncultured_marine_bacterium_unclassified;uncultured_marine_bacterium_unclassified;uncultured_marine_bacterium_unclassified;uncultured_marine_bacterium_unclassified;uncultured_marine_bacterium_unclassified;uncultured_marine_bacterium_unclassified;uncultured_marine_bacterium_uncl…	M02696_33_000000000_C6PR4_1_1106_4591_9609_294	unassigned
Otu00699	9	0	0	1	0	Bacteria;Firmicutes;Bacilli;Bacillales;Bacillaceae;Bacillus;Bacillus_unclassified;Bacillus_unclassified;Bacillus_unclassified;Bacillus_unclassified;Bacillus_unclassified;Bacillus_unclassified;Bacillus_unclassified;Bacillus_unclassified;Bacillus_unclassified;	M02696_33_000000000_C6PR4_1_1107_13625_4565_294	unassigned
Otu00700	9	0	0	2	0	Bacteria;Firmicutes;Clostridia;Clostridiales;Peptostreptococcaceae;Terrisporobacter;uncultured_organism;uncultured_organism_unclassified;uncultured_organism_unclassified;uncultured_organism_unclassified;uncultured_organism_unclassified;uncultured_organism_unclassified;uncultured_organism_unclassified;uncultured_organism_unclassified;uncultured_organism_unclassified;	M02696_33_000000000_C6PR4_1_1110_5995_17193_294	fermentation;chemoheterotrophy;
Otu00701	8	0	1	0	0	Bacteria;Proteobacteria;Gammaproteobacteria;B2M28;uncultured_gamma_proteobacterium;uncultured_gamma_proteobacterium_unclassified;uncultured_gamma_proteobacterium_unclassified;uncultured_gamma_proteobacterium_unclassified;uncultured_gamma_proteobacterium_unclassified;uncultured_gamma_proteobacterium_unclassified;uncultured_gamma_proteobacterium_unclassified;uncultured_gamma_proteobacterium_unclass…	M02696_33_000000000_C6PR4_1_1114_19926_7638_294	unassigned
Otu00702	11	0	0	0	0	Bacteria;Epsilonbacteraeota;Campylobacteria;Campylobacterales;Sulfurovaceae;Sulfurovum;Sulfurovum_unclassified;Sulfurovum_unclassified;Sulfurovum_unclassified;Sulfurovum_unclassified;Sulfurovum_unclassified;Sulfurovum_unclassified;Sulfurovum_unclassified;Sulfurovum_unclassified;Sulfurovum_unclassified;	M02696_33_000000000_C6PR4_1_1114_22214_8684_294	unassigned
Otu00703	5	0	1	3	1	Bacteria;Firmicutes;Clostridia;Clostridiales;Ruminococcaceae;Ruminococcaceae_unclassified;Ruminococcaceae_unclassified;Ruminococcaceae_unclassified;Ruminococcaceae_unclassified;Ruminococcaceae_unclassified;Ruminococcaceae_unclassified;Ruminococcaceae_unclassified;Ruminococcaceae_unclassified;Ruminococcaceae_unclassified;Ruminococcaceae_unclassified;	M02696_33_000000000_C6PR4_1_1114_26931_8947_294	unassigned
Otu00704	6	1	0	1	1	Bacteria;Actinobacteria;Actinobacteria;Corynebacteriales;Mycobacteriaceae;Mycobacterium;Mycobacterium_unclassified;Mycobacterium_unclassified;Mycobacterium_unclassified;Mycobacterium_unclassified;Mycobacterium_unclassified;Mycobacterium_unclassified;Mycobacterium_unclassified;Mycobacterium_unclassified;Mycobacterium_unclassified;	M02696_33_000000000_C6PR4_1_2106_13542_12560_294	aerobic_chemoheterotrophy;chemoheterotrophy;
Otu00705	0	7	0	2	0	Bacteria;Bacteroidetes;Rhodothermia;Balneolales;Balneolaceae;uncultured;uncultured_bacterium;uncultured_bacterium_unclassified;uncultured_bacterium_unclassified;uncultured_bacterium_unclassified;uncultured_bacterium_unclassified;uncultured_bacterium_unclassified;uncultured_bacterium_unclassified;uncultured_bacterium_unclassified;uncultured_bacterium_unclassified;	M02696_30_000000000_C6PR2_1_1101_18438_14321_271	unassigned
Otu00706	8	1	0	0	0	Bacteria;Gemmatimonadetes;PAUC43f_marine_benthic_group;uncultured_Gemmatimonadetes_bacterium;uncultured_Gemmatimonadetes_bacterium_unclassified;uncultured_Gemmatimonadetes_bacterium_unclassified;uncultured_Gemmatimonadetes_bacterium_unclassified;uncultured_Gemmatimonadetes_bacterium_unclassified;uncultured_Gemmatimonadetes_bacterium_unclassified;uncultured_Gemmatimonadetes_bacterium_unclassified;…	M02696_30_000000000_C6PR2_1_1101_20183_9053_270	unassigned
Otu00707	1	1	5	2	1	Bacteria;Proteobacteria;Alphaproteobacteria;Rhodovibrionales;Kiloniellaceae;Tagaea;uncultured_alpha_proteobacterium;uncultured_alpha_proteobacterium_unclassified;uncultured_alpha_proteobacterium_unclassified;uncultured_alpha_proteobacterium_unclassified;uncultured_alpha_proteobacterium_unclassified;uncultured_alpha_proteobacterium_unclassified;uncultured_alpha_proteobacterium_unclassified;uncultu…	M02696_30_000000000_C6PR2_1_1101_6789_5401_272	unassigned
Otu00708	0	2	2	2	3	Bacteria;Planctomycetes;Planctomycetacia;Pirellulales;Pirellulaceae;Pir4_lineage;uncultured_bacterium;uncultured_bacterium_unclassified;uncultured_bacterium_unclassified;uncultured_bacterium_unclassified;uncultured_bacterium_unclassified;uncultured_bacterium_unclassified;uncultured_bacterium_unclassified;uncultured_bacterium_unclassified;uncultured_bacterium_unclassified;	M02696_30_000000000_C6PR2_1_1102_20526_17780_271	unassigned
Otu00709	1	3	0	5	0	Bacteria;Proteobacteria;Gammaproteobacteria;Gammaproteobacteria_Incertae_Sedis;Unknown_Family;uncultured;uncultured_unclassified;uncultured_unclassified;uncultured_unclassified;uncultured_unclassified;uncultured_unclassified;uncultured_unclassified;uncultured_unclassified;uncultured_unclassified;uncultured_unclassified;	M02696_30_000000000_C6PR2_1_1102_5643_16621_271	unassigned
Otu00710	1	1	0	2	6	Bacteria;Proteobacteria;Alphaproteobacteria;Rhizobiales;Rhizobiaceae;Rhizobiaceae_unclassified;Rhizobiaceae_unclassified;Rhizobiaceae_unclassified;Rhizobiaceae_unclassified;Rhizobiaceae_unclassified;Rhizobiaceae_unclassified;Rhizobiaceae_unclassified;Rhizobiaceae_unclassified;Rhizobiaceae_unclassified;Rhizobiaceae_unclassified;	M02696_30_000000000_C6PR2_1_1102_8298_8007_271	unassigned
Otu00711	2	0	3	3	1	Bacteria;Planctomycetes;Planctomycetacia;Pirellulales;Pirellulaceae;Pir4_lineage;uncultured_organism;uncultured_organism_unclassified;uncultured_organism_unclassified;uncultured_organism_unclassified;uncultured_organism_unclassified;uncultured_organism_unclassified;uncultured_organism_unclassified;uncultured_organism_unclassified;uncultured_organism_unclassified;	M02696_30_000000000_C6PR2_1_1103_12954_10633_270	unassigned
Otu00712	2	0	4	0	4	Bacteria;Chloroflexi;Chloroflexia;Thermomicrobiales;AKYG1722;uncultured_Chloroflexi_bacterium;uncultured_Chloroflexi_bacterium_unclassified;uncultured_Chloroflexi_bacterium_unclassified;uncultured_Chloroflexi_bacterium_unclassified;uncultured_Chloroflexi_bacterium_unclassified;uncultured_Chloroflexi_bacterium_unclassified;uncultured_Chloroflexi_bacterium_unclassified;uncultured_Chloroflexi_bacter…	M02696_30_000000000_C6PR2_1_1103_25341_13093_272	unassigned
Otu00713	0	5	2	2	0	Bacteria;Verrucomicrobia;Verrucomicrobiae;Verrucomicrobiales;Rubritaleaceae;Haloferula;uncultured_bacterium;uncultured_bacterium_unclassified;uncultured_bacterium_unclassified;uncultured_bacterium_unclassified;uncultured_bacterium_unclassified;uncultured_bacterium_unclassified;uncultured_bacterium_unclassified;uncultured_bacterium_unclassified;uncultured_bacterium_unclassified;	M02696_30_000000000_C6PR2_1_1104_10149_18874_271	unassigned
Otu00714	1	6	1	0	2	Bacteria;Planctomycetes;Planctomycetacia;Planctomycetales;Gimesiaceae;uncultured;uncultured_unclassified;uncultured_unclassified;uncultured_unclassified;uncultured_unclassified;uncultured_unclassified;uncultured_unclassified;uncultured_unclassified;uncultured_unclassified;uncultured_unclassified;	M02696_30_000000000_C6PR2_1_1104_15333_21002_271	unassigned
Otu00715	0	4	1	3	0	Bacteria;Proteobacteria;Alphaproteobacteria;Rhizobiales;Rhizobiaceae;Cohaesibacter;uncultured_alpha_proteobacterium;uncultured_alpha_proteobacterium_unclassified;uncultured_alpha_proteobacterium_unclassified;uncultured_alpha_proteobacterium_unclassified;uncultured_alpha_proteobacterium_unclassified;uncultured_alpha_proteobacterium_unclassified;uncultured_alpha_proteobacterium_unclassified;uncultu…	M02696_30_000000000_C6PR2_1_1104_19939_14070_271	unassigned
Otu00716	2	1	2	2	3	Bacteria;Chloroflexi;Anaerolineae;Caldilineales;Caldilineaceae;uncultured;uncultured_Chloroflexi_bacterium;uncultured_Chloroflexi_bacterium_unclassified;uncultured_Chloroflexi_bacterium_unclassified;uncultured_Chloroflexi_bacterium_unclassified;uncultured_Chloroflexi_bacterium_unclassified;uncultured_Chloroflexi_bacterium_unclassified;uncultured_Chloroflexi_bacterium_unclassified;uncultured_Chlor…	M02696_30_000000000_C6PR2_1_1104_25132_9760_274	unassigned
Otu00717	4	2	2	0	2	Bacteria;Proteobacteria;Alphaproteobacteria;Rhizobiales;Rhizobiaceae;Aureimonas;Aureimonas_unclassified;Aureimonas_unclassified;Aureimonas_unclassified;Aureimonas_unclassified;Aureimonas_unclassified;Aureimonas_unclassified;Aureimonas_unclassified;Aureimonas_unclassified;Aureimonas_unclassified;	M02696_30_000000000_C6PR2_1_1105_9129_5651_274	unassigned
Otu00718	4	0	1	2	2	Bacteria;Proteobacteria;Alphaproteobacteria;Rhodospirillales;Rhodospirillaceae;Caenispirillum;Caenispirillum_unclassified;Caenispirillum_unclassified;Caenispirillum_unclassified;Caenispirillum_unclassified;Caenispirillum_unclassified;Caenispirillum_unclassified;Caenispirillum_unclassified;Caenispirillum_unclassified;Caenispirillum_unclassified;	M02696_30_000000000_C6PR2_1_1106_14179_22071_270	unassigned
Otu00719	2	0	4	3	0	Bacteria;Firmicutes;Clostridia;Clostridiales;Ruminococcaceae;Ruminococcaceae_UCG-012;uncultured_bacterium;uncultured_bacterium_unclassified;uncultured_bacterium_unclassified;uncultured_bacterium_unclassified;uncultured_bacterium_unclassified;uncultured_bacterium_unclassified;uncultured_bacterium_unclassified;uncultured_bacterium_unclassified;uncultured_bacterium_unclassified;	M02696_30_000000000_C6PR2_1_1106_25726_4488_272	unassigned
Otu00720	0	7	2	1	0	Bacteria;Verrucomicrobia;Verrucomicrobiae;Verrucomicrobiales;Rubritaleaceae;Haloferula;Haloferula_helveola;Haloferula_helveola_unclassified;Haloferula_helveola_unclassified;Haloferula_helveola_unclassified;Haloferula_helveola_unclassified;Haloferula_helveola_unclassified;Haloferula_helveola_unclassified;Haloferula_helveola_unclassified;Haloferula_helveola_unclassified;	M02696_30_000000000_C6PR2_1_1106_7209_13921_271	unassigned
Otu00721	0	4	2	1	1	Bacteria;Planctomycetes;Planctomycetacia;Planctomycetales;Planctomycetales_unclassified;Planctomycetales_unclassified;Planctomycetales_unclassified;Planctomycetales_unclassified;Planctomycetales_unclassified;Planctomycetales_unclassified;Planctomycetales_unclassified;Planctomycetales_unclassified;Planctomycetales_unclassified;Planctomycetales_unclassified;Planctomycetales_unclassified;	M02696_30_000000000_C6PR2_1_1109_21785_14532_271	unassigned
Otu00722	0	3	1	5	0	Bacteria;Proteobacteria;Deltaproteobacteria;Myxococcales;Sandaracinaceae;uncultured;uncultured_unclassified;uncultured_unclassified;uncultured_unclassified;uncultured_unclassified;uncultured_unclassified;uncultured_unclassified;uncultured_unclassified;uncultured_unclassified;uncultured_unclassified;	M02696_30_000000000_C6PR2_1_1109_2306_13721_272	unassigned
Otu00723	0	2	5	0	1	Bacteria;Proteobacteria;Alphaproteobacteria;uncultured;uncultured_unclassified;uncultured_unclassified;uncultured_unclassified;uncultured_unclassified;uncultured_unclassified;uncultured_unclassified;uncultured_unclassified;uncultured_unclassified;uncultured_unclassified;uncultured_unclassified;uncultured_unclassified;	M02696_30_000000000_C6PR2_1_1110_4843_6791_271	unassigned
Otu00724	0	9	1	0	0	Bacteria;Chloroflexi;Anaerolineae;SBR1031;metagenome;metagenome_unclassified;metagenome_unclassified;metagenome_unclassified;metagenome_unclassified;metagenome_unclassified;metagenome_unclassified;metagenome_unclassified;metagenome_unclassified;metagenome_unclassified;metagenome_unclassified;	M02696_30_000000000_C6PR2_1_1110_9337_12017_271	unassigned
Otu00725	1	2	2	3	1	Bacteria;Actinobacteria;Acidimicrobiia;Microtrichales;Microtrichaceae;Sva0996_marine_group;uncultured_bacterium;uncultured_bacterium_unclassified;uncultured_bacterium_unclassified;uncultured_bacterium_unclassified;uncultured_bacterium_unclassified;uncultured_bacterium_unclassified;uncultured_bacterium_unclassified;uncultured_bacterium_unclassified;uncultured_bacterium_unclassified;	M02696_30_000000000_C6PR2_1_1111_11543_8263_273	unassigned
Otu00726	1	0	6	1	2	Bacteria;Proteobacteria;Gammaproteobacteria;Alteromonadales;Marinobacteraceae;Marinobacter;Marinobacter_unclassified;Marinobacter_unclassified;Marinobacter_unclassified;Marinobacter_unclassified;Marinobacter_unclassified;Marinobacter_unclassified;Marinobacter_unclassified;Marinobacter_unclassified;Marinobacter_unclassified;	M02696_30_000000000_C6PR2_1_1111_8995_3201_272	aerobic_chemoheterotrophy;chemoheterotrophy;
Otu00727	3	0	1	1	2	Bacteria;Hydrogenedentes;Hydrogenedentia;Hydrogenedentiales;Hydrogenedensaceae;uncultured_delta_proteobacterium;uncultured_delta_proteobacterium_unclassified;uncultured_delta_proteobacterium_unclassified;uncultured_delta_proteobacterium_unclassified;uncultured_delta_proteobacterium_unclassified;uncultured_delta_proteobacterium_unclassified;uncultured_delta_proteobacterium_unclassified;uncultured_…	M02696_30_000000000_C6PR2_1_1112_11053_14175_272	unassigned
Otu00728	0	3	3	1	3	Bacteria;Proteobacteria;Alphaproteobacteria;Rhizobiales;Rhizobiales_unclassified;Rhizobiales_unclassified;Rhizobiales_unclassified;Rhizobiales_unclassified;Rhizobiales_unclassified;Rhizobiales_unclassified;Rhizobiales_unclassified;Rhizobiales_unclassified;Rhizobiales_unclassified;Rhizobiales_unclassified;Rhizobiales_unclassified;	M02696_30_000000000_C6PR2_1_1112_26643_12038_271	unassigned
Otu00729	0	7	0	1	0	Bacteria;Proteobacteria;Gammaproteobacteria;Thiohalorhabdales;Thiohalorhabdaceae;uncultured;uncultured_unclassified;uncultured_unclassified;uncultured_unclassified;uncultured_unclassified;uncultured_unclassified;uncultured_unclassified;uncultured_unclassified;uncultured_unclassified;uncultured_unclassified;	M02696_30_000000000_C6PR2_1_1113_13826_17760_271	unassigned
Otu00730	0	1	1	5	0	Bacteria;Bacteroidetes;Rhodothermia;Rhodothermales;Rhodothermaceae;uncultured;uncultured_bacterium;uncultured_bacterium_unclassified;uncultured_bacterium_unclassified;uncultured_bacterium_unclassified;uncultured_bacterium_unclassified;uncultured_bacterium_unclassified;uncultured_bacterium_unclassified;uncultured_bacterium_unclassified;uncultured_bacterium_unclassified;	M02696_30_000000000_C6PR2_1_1113_16792_21038_273	unassigned
Otu00731	3	0	0	3	2	Bacteria;Acidobacteria;Thermoanaerobaculia;Thermoanaerobaculales;Thermoanaerobaculaceae;Subgroup_23;Subgroup_23_unclassified;Subgroup_23_unclassified;Subgroup_23_unclassified;Subgroup_23_unclassified;Subgroup_23_unclassified;Subgroup_23_unclassified;Subgroup_23_unclassified;Subgroup_23_unclassified;Subgroup_23_unclassified;	M02696_30_000000000_C6PR2_1_1113_5359_11853_273	unassigned
Otu00732	0	1	5	3	0	Bacteria;Chloroflexi;Anaerolineae;Ardenticatenales;uncultured;uncultured_organism;uncultured_organism_unclassified;uncultured_organism_unclassified;uncultured_organism_unclassified;uncultured_organism_unclassified;uncultured_organism_unclassified;uncultured_organism_unclassified;uncultured_organism_unclassified;uncultured_organism_unclassified;uncultured_organism_unclassified;	M02696_30_000000000_C6PR2_1_1113_7779_12383_273	unassigned
Otu00733	0	3	1	4	2	Bacteria;Proteobacteria;Alphaproteobacteria;Alphaproteobacteria_Incertae_Sedis;Unknown_Family;Acuticoccus;uncultured_Rhizobiales_bacterium;uncultured_Rhizobiales_bacterium_unclassified;uncultured_Rhizobiales_bacterium_unclassified;uncultured_Rhizobiales_bacterium_unclassified;uncultured_Rhizobiales_bacterium_unclassified;uncultured_Rhizobiales_bacterium_unclassified;uncultured_Rhizobiales_bacteri…	M02696_30_000000000_C6PR2_1_1114_12425_5398_271	unassigned
Otu00734	0	9	0	0	0	Bacteria;Actinobacteria;Acidimicrobiia;Microtrichales;Ilumatobacteraceae;Ilumatobacter;uncultured_organism;uncultured_organism_unclassified;uncultured_organism_unclassified;uncultured_organism_unclassified;uncultured_organism_unclassified;uncultured_organism_unclassified;uncultured_organism_unclassified;uncultured_organism_unclassified;uncultured_organism_unclassified;	M02696_30_000000000_C6PR2_1_1115_18586_13671_271	unassigned
Otu00735	5	0	0	1	3	Bacteria;Actinobacteria;Actinobacteria;Frankiales;Geodermatophilaceae;Geodermatophilus;uncultured_bacterium;uncultured_bacterium_unclassified;uncultured_bacterium_unclassified;uncultured_bacterium_unclassified;uncultured_bacterium_unclassified;uncultured_bacterium_unclassified;uncultured_bacterium_unclassified;uncultured_bacterium_unclassified;uncultured_bacterium_unclassified;	M02696_30_000000000_C6PR2_1_1116_17367_23470_270	manganese_oxidation;
Otu00736	4	1	3	1	0	Bacteria;Planctomycetes;Planctomycetacia;Pirellulales;Pirellulaceae;Pir4_lineage;Pir4_lineage_unclassified;Pir4_lineage_unclassified;Pir4_lineage_unclassified;Pir4_lineage_unclassified;Pir4_lineage_unclassified;Pir4_lineage_unclassified;Pir4_lineage_unclassified;Pir4_lineage_unclassified;Pir4_lineage_unclassified;	M02696_30_000000000_C6PR2_1_1116_8826_14567_270	unassigned
Otu00738	1	3	2	1	1	Bacteria;Verrucomicrobia;Verrucomicrobiae;Verrucomicrobiales;Rubritaleaceae;Haloferula;Haloferula_phyci;Haloferula_phyci_unclassified;Haloferula_phyci_unclassified;Haloferula_phyci_unclassified;Haloferula_phyci_unclassified;Haloferula_phyci_unclassified;Haloferula_phyci_unclassified;Haloferula_phyci_unclassified;Haloferula_phyci_unclassified;	M02696_30_000000000_C6PR2_1_1118_7195_6955_271	unassigned
Otu00739	3	0	0	0	6	Bacteria;Firmicutes;Clostridia;Clostridiales;Lachnospiraceae;Lachnospiraceae_unclassified;Lachnospiraceae_unclassified;Lachnospiraceae_unclassified;Lachnospiraceae_unclassified;Lachnospiraceae_unclassified;Lachnospiraceae_unclassified;Lachnospiraceae_unclassified;Lachnospiraceae_unclassified;Lachnospiraceae_unclassified;Lachnospiraceae_unclassified;	M02696_30_000000000_C6PR2_1_2101_2083_11207_270	unassigned
Otu00740	1	2	2	2	2	Bacteria;Planctomycetes;Planctomycetacia;Pirellulales;Pirellulaceae;uncultured;uncultured_unclassified;uncultured_unclassified;uncultured_unclassified;uncultured_unclassified;uncultured_unclassified;uncultured_unclassified;uncultured_unclassified;uncultured_unclassified;uncultured_unclassified;	M02696_30_000000000_C6PR2_1_2104_12387_9408_271	unassigned
Otu00741	2	0	2	2	3	Bacteria;Acidobacteria;Subgroup_22;uncultured_delta_proteobacterium;uncultured_delta_proteobacterium_unclassified;uncultured_delta_proteobacterium_unclassified;uncultured_delta_proteobacterium_unclassified;uncultured_delta_proteobacterium_unclassified;uncultured_delta_proteobacterium_unclassified;uncultured_delta_proteobacterium_unclassified;uncultured_delta_proteobacterium_unclassified;unculture…	M02696_30_000000000_C6PR2_1_2107_20424_10317_273	unassigned
Otu00742	1	1	3	3	1	Bacteria;Proteobacteria;Alphaproteobacteria;Tistrellales;Geminicoccaceae;uncultured;uncultured_bacterium;uncultured_bacterium_unclassified;uncultured_bacterium_unclassified;uncultured_bacterium_unclassified;uncultured_bacterium_unclassified;uncultured_bacterium_unclassified;uncultured_bacterium_unclassified;uncultured_bacterium_unclassified;uncultured_bacterium_unclassified;	M02696_30_000000000_C6PR2_1_2110_19187_15739_271	unassigned
Otu00743	2	0	3	4	0	Bacteria;Chloroflexi;Anaerolineae;Anaerolineales;Anaerolineaceae;uncultured;uncultured_Chloroflexi_bacterium;uncultured_Chloroflexi_bacterium_unclassified;uncultured_Chloroflexi_bacterium_unclassified;uncultured_Chloroflexi_bacterium_unclassified;uncultured_Chloroflexi_bacterium_unclassified;uncultured_Chloroflexi_bacterium_unclassified;uncultured_Chloroflexi_bacterium_unclassified;uncultured_Chl…	M02696_30_000000000_C6PR2_1_2117_20618_19373_272	unassigned
Otu00744	0	1	9	0	0	Bacteria;Chloroflexi;Anaerolineae;Anaerolineales;Anaerolineaceae;uncultured;uncultured_unclassified;uncultured_unclassified;uncultured_unclassified;uncultured_unclassified;uncultured_unclassified;uncultured_unclassified;uncultured_unclassified;uncultured_unclassified;uncultured_unclassified;	M02696_32_000000000_C6LJ9_1_1102_15093_12202_81	unassigned
Otu00745	0	0	1	9	0	Bacteria;Gemmatimonadetes;Gemmatimonadetes;Gemmatimonadales;Gemmatimonadaceae;uncultured;uncultured_unclassified;uncultured_unclassified;uncultured_unclassified;uncultured_unclassified;uncultured_unclassified;uncultured_unclassified;uncultured_unclassified;uncultured_unclassified;uncultured_unclassified;	M02696_32_000000000_C6LJ9_1_1103_11665_18083_82	unassigned
Otu00746	1	0	1	6	2	Bacteria;Planctomycetes;Planctomycetacia;Pirellulales;Pirellulaceae;Pir4_lineage;Pir4_lineage_unclassified;Pir4_lineage_unclassified;Pir4_lineage_unclassified;Pir4_lineage_unclassified;Pir4_lineage_unclassified;Pir4_lineage_unclassified;Pir4_lineage_unclassified;Pir4_lineage_unclassified;Pir4_lineage_unclassified;	M02696_32_000000000_C6LJ9_1_1104_11282_8385_82	unassigned
Otu00747	0	2	2	1	3	Bacteria;Proteobacteria;Alphaproteobacteria;Alphaproteobacteria_Incertae_Sedis;Unknown_Family;Acuticoccus;uncultured_Rhizobiales_bacterium;uncultured_Rhizobiales_bacterium_unclassified;uncultured_Rhizobiales_bacterium_unclassified;uncultured_Rhizobiales_bacterium_unclassified;uncultured_Rhizobiales_bacterium_unclassified;uncultured_Rhizobiales_bacterium_unclassified;uncultured_Rhizobiales_bacteri…	M02696_32_000000000_C6LJ9_1_1107_5872_7914_80	unassigned
Otu00748	0	0	10	0	0	Bacteria;Proteobacteria;Deltaproteobacteria;Myxococcales;Eel-36e1D6;uncultured_bacterium;uncultured_bacterium_unclassified;uncultured_bacterium_unclassified;uncultured_bacterium_unclassified;uncultured_bacterium_unclassified;uncultured_bacterium_unclassified;uncultured_bacterium_unclassified;uncultured_bacterium_unclassified;uncultured_bacterium_unclassified;uncultured_bacterium_unclassified;	M02696_32_000000000_C6LJ9_1_1110_18123_22015_81	unassigned
Otu00749	0	0	1	6	0	Bacteria;Planctomycetes;Planctomycetacia;Planctomycetales;Rubinisphaeraceae;Planctomicrobium;uncultured_bacterium;uncultured_bacterium_unclassified;uncultured_bacterium_unclassified;uncultured_bacterium_unclassified;uncultured_bacterium_unclassified;uncultured_bacterium_unclassified;uncultured_bacterium_unclassified;uncultured_bacterium_unclassified;uncultured_bacterium_unclassified;	M02696_32_000000000_C6LJ9_1_1114_4172_15465_82	unassigned
Otu00750	0	0	0	4	4	Bacteria;Proteobacteria;Deltaproteobacteria;Myxococcales;Sandaracinaceae;uncultured;metagenome;metagenome_unclassified;metagenome_unclassified;metagenome_unclassified;metagenome_unclassified;metagenome_unclassified;metagenome_unclassified;metagenome_unclassified;metagenome_unclassified;	M02696_32_000000000_C6LJ9_1_1115_16605_10562_82	unassigned
Otu00751	0	1	5	4	0	Bacteria;Bacteroidetes;Rhodothermia;Rhodothermales;Rhodothermaceae;uncultured;uncultured_bacterium;uncultured_bacterium_unclassified;uncultured_bacterium_unclassified;uncultured_bacterium_unclassified;uncultured_bacterium_unclassified;uncultured_bacterium_unclassified;uncultured_bacterium_unclassified;uncultured_bacterium_unclassified;uncultured_bacterium_unclassified;	M02696_32_000000000_C6LJ9_1_1117_21627_15520_81	unassigned
Otu00752	3	2	3	0	0	Bacteria;Chloroflexi;Gitt-GS-136;uncultured_bacterium;uncultured_bacterium_unclassified;uncultured_bacterium_unclassified;uncultured_bacterium_unclassified;uncultured_bacterium_unclassified;uncultured_bacterium_unclassified;uncultured_bacterium_unclassified;uncultured_bacterium_unclassified;uncultured_bacterium_unclassified;uncultured_bacterium_unclassified;uncultured_bacterium_unclassified;uncul…	M02696_32_000000000_C6LJ9_1_2101_20637_12337_80	unassigned
Otu00753	5	0	1	3	0	Bacteria;Acidobacteria;Subgroup_22;uncultured_bacterium;uncultured_bacterium_unclassified;uncultured_bacterium_unclassified;uncultured_bacterium_unclassified;uncultured_bacterium_unclassified;uncultured_bacterium_unclassified;uncultured_bacterium_unclassified;uncultured_bacterium_unclassified;uncultured_bacterium_unclassified;uncultured_bacterium_unclassified;uncultured_bacterium_unclassified;unc…	M02696_32_000000000_C6LJ9_1_2103_12847_6492_80	unassigned
Otu00754	0	0	5	0	3	Bacteria;Verrucomicrobia;Verrucomicrobiae;Verrucomicrobiales;Rubritaleaceae;Luteolibacter;uncultured_bacterium;uncultured_bacterium_unclassified;uncultured_bacterium_unclassified;uncultured_bacterium_unclassified;uncultured_bacterium_unclassified;uncultured_bacterium_unclassified;uncultured_bacterium_unclassified;uncultured_bacterium_unclassified;uncultured_bacterium_unclassified;	M02696_32_000000000_C6LJ9_1_2110_23348_22803_81	unassigned
Otu00755	0	2	5	2	1	Bacteria;Proteobacteria;Gammaproteobacteria;Cellvibrionales;Cellvibrionaceae;uncultured;marine_metagenome;marine_metagenome_unclassified;marine_metagenome_unclassified;marine_metagenome_unclassified;marine_metagenome_unclassified;marine_metagenome_unclassified;marine_metagenome_unclassified;marine_metagenome_unclassified;marine_metagenome_unclassified;	M02696_32_000000000_C6LJ9_1_2111_13228_6323_81	unassigned
Otu00756	0	0	4	2	4	Bacteria;Acidobacteria;Thermoanaerobaculia;Thermoanaerobaculales;Thermoanaerobaculaceae;Subgroup_23;uncultured_Acidobacterium_sp.;uncultured_Acidobacterium_sp._unclassified;uncultured_Acidobacterium_sp._unclassified;uncultured_Acidobacterium_sp._unclassified;uncultured_Acidobacterium_sp._unclassified;uncultured_Acidobacterium_sp._unclassified;uncultured_Acidobacterium_sp._unclassified;uncultured_…	M02696_32_000000000_C6LJ9_1_2112_8243_13863_81	aerobic_chemoheterotrophy;chemoheterotrophy;
Otu00757	3	2	2	1	0	Bacteria;Actinobacteria;Rubrobacteria;Rubrobacterales;Rubrobacteriaceae;Rubrobacter;Rubrobacter_sp._CBF_L56;Rubrobacter_sp._CBF_L56_unclassified;Rubrobacter_sp._CBF_L56_unclassified;Rubrobacter_sp._CBF_L56_unclassified;Rubrobacter_sp._CBF_L56_unclassified;Rubrobacter_sp._CBF_L56_unclassified;Rubrobacter_sp._CBF_L56_unclassified;Rubrobacter_sp._CBF_L56_unclassified;Rubrobacter_sp._CBF_L56_unclassi…	M02696_33_000000000_C6PR4_1_1101_5472_18593_294	aerobic_chemoheterotrophy;nitrate_reduction;chemoheterotrophy;
Otu00758	3	1	4	1	0	Bacteria;Acidobacteria;Subgroup_21;Subgroup_21_unclassified;Subgroup_21_unclassified;Subgroup_21_unclassified;Subgroup_21_unclassified;Subgroup_21_unclassified;Subgroup_21_unclassified;Subgroup_21_unclassified;Subgroup_21_unclassified;Subgroup_21_unclassified;Subgroup_21_unclassified;Subgroup_21_unclassified;Subgroup_21_unclassified;	M02696_33_000000000_C6PR4_1_1102_7329_21907_294	unassigned
Otu00759	3	2	0	3	0	Bacteria;Patescibacteria;Saccharimonadia;Saccharimonadales;uncultured_bacterium;uncultured_bacterium_unclassified;uncultured_bacterium_unclassified;uncultured_bacterium_unclassified;uncultured_bacterium_unclassified;uncultured_bacterium_unclassified;uncultured_bacterium_unclassified;uncultured_bacterium_unclassified;uncultured_bacterium_unclassified;uncultured_bacterium_unclassified;uncultured_ba…	M02696_33_000000000_C6PR4_1_1103_18256_11238_294	unassigned
Otu00760	8	0	0	0	0	Bacteria;Chloroflexi;Anaerolineae;SBR1031;metagenome;metagenome_unclassified;metagenome_unclassified;metagenome_unclassified;metagenome_unclassified;metagenome_unclassified;metagenome_unclassified;metagenome_unclassified;metagenome_unclassified;metagenome_unclassified;metagenome_unclassified;	M02696_33_000000000_C6PR4_1_1104_21592_15474_294	unassigned
Otu00761	6	0	0	0	2	Bacteria;Firmicutes;Clostridia;Clostridiales;Family_XI;Tepidimicrobium;Tepidimicrobium_unclassified;Tepidimicrobium_unclassified;Tepidimicrobium_unclassified;Tepidimicrobium_unclassified;Tepidimicrobium_unclassified;Tepidimicrobium_unclassified;Tepidimicrobium_unclassified;Tepidimicrobium_unclassified;Tepidimicrobium_unclassified;	M02696_33_000000000_C6PR4_1_1105_10824_16142_294	unassigned
Otu00762	6	2	0	0	1	Bacteria;Dependentiae;Babeliae;Babeliales;Vermiphilaceae;Vermiphilaceae_unclassified;Vermiphilaceae_unclassified;Vermiphilaceae_unclassified;Vermiphilaceae_unclassified;Vermiphilaceae_unclassified;Vermiphilaceae_unclassified;Vermiphilaceae_unclassified;Vermiphilaceae_unclassified;Vermiphilaceae_unclassified;Vermiphilaceae_unclassified;	M02696_33_000000000_C6PR4_1_1106_13937_11476_294	unassigned
Otu00763	5	0	1	2	1	Bacteria;Spirochaetes;Spirochaetia;Spirochaetales;Spirochaetaceae;Spirochaeta_2;uncultured_Spirochaetes_bacterium;uncultured_Spirochaetes_bacterium_unclassified;uncultured_Spirochaetes_bacterium_unclassified;uncultured_Spirochaetes_bacterium_unclassified;uncultured_Spirochaetes_bacterium_unclassified;uncultured_Spirochaetes_bacterium_unclassified;uncultured_Spirochaetes_bacterium_unclassified;unc…	M02696_33_000000000_C6PR4_1_1117_6838_10618_294	fermentation;chemoheterotrophy;
Otu00764	3	3	0	0	2	Bacteria;Actinobacteria;Actinobacteria;Propionibacteriales;Nocardioidaceae;Nocardioides;Nocardioides_unclassified;Nocardioides_unclassified;Nocardioides_unclassified;Nocardioides_unclassified;Nocardioides_unclassified;Nocardioides_unclassified;Nocardioides_unclassified;Nocardioides_unclassified;Nocardioides_unclassified;	M02696_33_000000000_C6PR4_1_2104_19863_8350_294	aerobic_chemoheterotrophy;aromatic_compound_degradation;chemoheterotrophy;
Otu00765	1	0	2	2	4	Bacteria;Proteobacteria;Alphaproteobacteria;Rhodobacterales;Rhodobacteraceae;Rhodobacteraceae_unclassified;Rhodobacteraceae_unclassified;Rhodobacteraceae_unclassified;Rhodobacteraceae_unclassified;Rhodobacteraceae_unclassified;Rhodobacteraceae_unclassified;Rhodobacteraceae_unclassified;Rhodobacteraceae_unclassified;Rhodobacteraceae_unclassified;Rhodobacteraceae_unclassified;	M02696_33_000000000_C6PR4_1_2106_23241_13436_294	unassigned
Otu00766	3	0	0	4	3	Bacteria;Proteobacteria;Gammaproteobacteria;Chromatiales;Sedimenticolaceae;Sedimenticola;uncultured_bacterium;uncultured_bacterium_unclassified;uncultured_bacterium_unclassified;uncultured_bacterium_unclassified;uncultured_bacterium_unclassified;uncultured_bacterium_unclassified;uncultured_bacterium_unclassified;uncultured_bacterium_unclassified;uncultured_bacterium_unclassified;	M02696_33_000000000_C6PR4_1_2111_27292_9566_294	unassigned
Otu00767	2	0	2	2	3	Bacteria;Actinobacteria;Actinobacteria;Frankiales;Geodermatophilaceae;Modestobacter;Modestobacter_unclassified;Modestobacter_unclassified;Modestobacter_unclassified;Modestobacter_unclassified;Modestobacter_unclassified;Modestobacter_unclassified;Modestobacter_unclassified;Modestobacter_unclassified;Modestobacter_unclassified;	M02696_30_000000000_C6PR2_1_1101_10732_25063_273	aerobic_chemoheterotrophy;chemoheterotrophy;
Otu00768	5	4	0	0	0	Bacteria;Actinobacteria;Actinobacteria;Micrococcales;Micrococcales_unclassified;Micrococcales_unclassified;Micrococcales_unclassified;Micrococcales_unclassified;Micrococcales_unclassified;Micrococcales_unclassified;Micrococcales_unclassified;Micrococcales_unclassified;Micrococcales_unclassified;Micrococcales_unclassified;Micrococcales_unclassified;	M02696_30_000000000_C6PR2_1_1101_23537_13120_270	unassigned
Otu00769	0	1	5	1	2	Bacteria;Proteobacteria;Alphaproteobacteria;Caulobacterales;Hyphomonadaceae;Hyphomonadaceae_unclassified;Hyphomonadaceae_unclassified;Hyphomonadaceae_unclassified;Hyphomonadaceae_unclassified;Hyphomonadaceae_unclassified;Hyphomonadaceae_unclassified;Hyphomonadaceae_unclassified;Hyphomonadaceae_unclassified;Hyphomonadaceae_unclassified;Hyphomonadaceae_unclassified;	M02696_30_000000000_C6PR2_1_1101_8350_16567_272	unassigned
Otu00770	4	2	2	0	0	Bacteria;Proteobacteria;Deltaproteobacteria;Desulfobacterales;Desulfobulbaceae;Desulfobulbaceae_unclassified;Desulfobulbaceae_unclassified;Desulfobulbaceae_unclassified;Desulfobulbaceae_unclassified;Desulfobulbaceae_unclassified;Desulfobulbaceae_unclassified;Desulfobulbaceae_unclassified;Desulfobulbaceae_unclassified;Desulfobulbaceae_unclassified;Desulfobulbaceae_unclassified;	M02696_30_000000000_C6PR2_1_1101_9400_10368_271	sulfate_respiration;respiration_of_sulfur_compounds;
Otu00771	0	2	1	1	5	Bacteria;Proteobacteria;Gammaproteobacteria;Gammaproteobacteria_unclassified;Gammaproteobacteria_unclassified;Gammaproteobacteria_unclassified;Gammaproteobacteria_unclassified;Gammaproteobacteria_unclassified;Gammaproteobacteria_unclassified;Gammaproteobacteria_unclassified;Gammaproteobacteria_unclassified;Gammaproteobacteria_unclassified;Gammaproteobacteria_unclassified;Gammaproteobacteria_uncla…	M02696_30_000000000_C6PR2_1_1102_19141_17947_274	unassigned
Otu00772	2	3	2	0	0	Bacteria;Verrucomicrobia;Verrucomicrobiae;Verrucomicrobiales;Rubritaleaceae;Luteolibacter;Luteolibacter_unclassified;Luteolibacter_unclassified;Luteolibacter_unclassified;Luteolibacter_unclassified;Luteolibacter_unclassified;Luteolibacter_unclassified;Luteolibacter_unclassified;Luteolibacter_unclassified;Luteolibacter_unclassified;	M02696_30_000000000_C6PR2_1_1102_7976_6199_271	unassigned
Otu00773	0	5	0	0	0	Bacteria;Proteobacteria;Gammaproteobacteria;Gammaproteobacteria_Incertae_Sedis;Unknown_Family;uncultured;uncultured_bacterium;uncultured_bacterium_unclassified;uncultured_bacterium_unclassified;uncultured_bacterium_unclassified;uncultured_bacterium_unclassified;uncultured_bacterium_unclassified;uncultured_bacterium_unclassified;uncultured_bacterium_unclassified;uncultured_bacterium_unclassified;	M02696_30_000000000_C6PR2_1_1102_8560_19373_271	unassigned
Otu00774	1	1	2	1	3	Bacteria;Latescibacteria;uncultured_delta_proteobacterium;uncultured_delta_proteobacterium_unclassified;uncultured_delta_proteobacterium_unclassified;uncultured_delta_proteobacterium_unclassified;uncultured_delta_proteobacterium_unclassified;uncultured_delta_proteobacterium_unclassified;uncultured_delta_proteobacterium_unclassified;uncultured_delta_proteobacterium_unclassified;uncultured_delta_pr…	M02696_30_000000000_C6PR2_1_1103_16867_21948_274	unassigned
Otu00775	1	0	2	1	3	Bacteria;Actinobacteria;Acidimicrobiia;Microtrichales;uncultured;uncultured_bacterium;uncultured_bacterium_unclassified;uncultured_bacterium_unclassified;uncultured_bacterium_unclassified;uncultured_bacterium_unclassified;uncultured_bacterium_unclassified;uncultured_bacterium_unclassified;uncultured_bacterium_unclassified;uncultured_bacterium_unclassified;uncultured_bacterium_unclassified;	M02696_30_000000000_C6PR2_1_1103_20481_3771_273	unassigned
Otu00776	1	4	3	1	0	Bacteria;Halanaerobiaeota;Halanaerobiia;Halanaerobiales;Halobacteroidaceae;uncultured;uncultured_Halanaerobiales_bacterium;uncultured_Halanaerobiales_bacterium_unclassified;uncultured_Halanaerobiales_bacterium_unclassified;uncultured_Halanaerobiales_bacterium_unclassified;uncultured_Halanaerobiales_bacterium_unclassified;uncultured_Halanaerobiales_bacterium_unclassified;uncultured_Halanaerobiales…	M02696_30_000000000_C6PR2_1_1103_21177_1270_271	fermentation;chemoheterotrophy;
Otu00777	0	2	4	2	1	Bacteria;Actinobacteria;Acidimicrobiia;Microtrichales;Ilumatobacteraceae;Ilumatobacter;Ilumatobacter_unclassified;Ilumatobacter_unclassified;Ilumatobacter_unclassified;Ilumatobacter_unclassified;Ilumatobacter_unclassified;Ilumatobacter_unclassified;Ilumatobacter_unclassified;Ilumatobacter_unclassified;Ilumatobacter_unclassified;	M02696_30_000000000_C6PR2_1_1104_16424_20615_272	unassigned
Otu00778	0	0	2	3	3	Bacteria;Actinobacteria;Acidimicrobiia;Microtrichales;Microtrichaceae;Sva0996_marine_group;Sva0996_marine_group_unclassified;Sva0996_marine_group_unclassified;Sva0996_marine_group_unclassified;Sva0996_marine_group_unclassified;Sva0996_marine_group_unclassified;Sva0996_marine_group_unclassified;Sva0996_marine_group_unclassified;Sva0996_marine_group_unclassified;Sva0996_marine_group_unclassified;	M02696_30_000000000_C6PR2_1_1104_21137_24286_273	unassigned
Otu00779	0	6	2	0	0	Bacteria;Proteobacteria;Gammaproteobacteria;Oceanospirillales;Nitrincolaceae;Marinobacterium;Marinobacterium_nitratireducens;Marinobacterium_nitratireducens_unclassified;Marinobacterium_nitratireducens_unclassified;Marinobacterium_nitratireducens_unclassified;Marinobacterium_nitratireducens_unclassified;Marinobacterium_nitratireducens_unclassified;Marinobacterium_nitratireducens_unclassified;Mari…	M02696_30_000000000_C6PR2_1_1105_19938_5766_271	aerobic_chemoheterotrophy;chemoheterotrophy;
Otu00780	1	5	1	1	0	Bacteria;Bacteroidetes;Bacteroidia;Cytophagales;Cyclobacteriaceae;Catalinimonas;Catalinimonas_unclassified;Catalinimonas_unclassified;Catalinimonas_unclassified;Catalinimonas_unclassified;Catalinimonas_unclassified;Catalinimonas_unclassified;Catalinimonas_unclassified;Catalinimonas_unclassified;Catalinimonas_unclassified;	M02696_30_000000000_C6PR2_1_1106_13425_10565_271	unassigned
Otu00781	5	1	0	2	0	Bacteria;Planctomycetes;Planctomycetacia;Pirellulales;Pirellulaceae;Pir4_lineage;Pir4_lineage_unclassified;Pir4_lineage_unclassified;Pir4_lineage_unclassified;Pir4_lineage_unclassified;Pir4_lineage_unclassified;Pir4_lineage_unclassified;Pir4_lineage_unclassified;Pir4_lineage_unclassified;Pir4_lineage_unclassified;	M02696_30_000000000_C6PR2_1_1106_16948_7925_270	unassigned
Otu00782	1	0	0	7	1	Bacteria;Actinobacteria;Acidimicrobiia;Microtrichales;Ilumatobacteraceae;Ilumatobacter;Ilumatobacter_unclassified;Ilumatobacter_unclassified;Ilumatobacter_unclassified;Ilumatobacter_unclassified;Ilumatobacter_unclassified;Ilumatobacter_unclassified;Ilumatobacter_unclassified;Ilumatobacter_unclassified;Ilumatobacter_unclassified;	M02696_30_000000000_C6PR2_1_1106_24219_11412_273	unassigned
Otu00783	0	0	9	0	0	Bacteria;Planctomycetes;Planctomycetacia;Planctomycetales;Rubinisphaeraceae;SH-PL14;uncultured_bacterium;uncultured_bacterium_unclassified;uncultured_bacterium_unclassified;uncultured_bacterium_unclassified;uncultured_bacterium_unclassified;uncultured_bacterium_unclassified;uncultured_bacterium_unclassified;uncultured_bacterium_unclassified;uncultured_bacterium_unclassified;	M02696_30_000000000_C6PR2_1_1106_25709_12693_272	unassigned
Otu00784	0	3	1	4	1	Bacteria;Proteobacteria;Alphaproteobacteria;Rhodobacterales;Rhodobacteraceae;Actibacterium;uncultured_bacterium;uncultured_bacterium_unclassified;uncultured_bacterium_unclassified;uncultured_bacterium_unclassified;uncultured_bacterium_unclassified;uncultured_bacterium_unclassified;uncultured_bacterium_unclassified;uncultured_bacterium_unclassified;uncultured_bacterium_unclassified;	M02696_30_000000000_C6PR2_1_1106_4958_13046_273	unassigned
Otu00785	0	2	1	3	0	Bacteria;Actinobacteria;Acidimicrobiia;Microtrichales;Ilumatobacteraceae;Ilumatobacter;Ilumatobacter_unclassified;Ilumatobacter_unclassified;Ilumatobacter_unclassified;Ilumatobacter_unclassified;Ilumatobacter_unclassified;Ilumatobacter_unclassified;Ilumatobacter_unclassified;Ilumatobacter_unclassified;Ilumatobacter_unclassified;	M02696_30_000000000_C6PR2_1_1107_26307_10565_273	unassigned
Otu00786	0	2	2	2	0	Bacteria;Proteobacteria;Gammaproteobacteria;Oceanospirillales;Gven-F17;Gven-F17_unclassified;Gven-F17_unclassified;Gven-F17_unclassified;Gven-F17_unclassified;Gven-F17_unclassified;Gven-F17_unclassified;Gven-F17_unclassified;Gven-F17_unclassified;Gven-F17_unclassified;Gven-F17_unclassified;	M02696_30_000000000_C6PR2_1_1108_10838_18556_271	aerobic_chemoheterotrophy;chemoheterotrophy;
Otu00787	3	5	0	0	1	Bacteria;Proteobacteria;Alphaproteobacteria;Rhizobiales;Hyphomicrobiaceae;Hyphomicrobiaceae_unclassified;Hyphomicrobiaceae_unclassified;Hyphomicrobiaceae_unclassified;Hyphomicrobiaceae_unclassified;Hyphomicrobiaceae_unclassified;Hyphomicrobiaceae_unclassified;Hyphomicrobiaceae_unclassified;Hyphomicrobiaceae_unclassified;Hyphomicrobiaceae_unclassified;Hyphomicrobiaceae_unclassified;	M02696_30_000000000_C6PR2_1_1108_19064_24825_271	unassigned
Otu00788	0	0	0	1	7	Bacteria;Proteobacteria;Gammaproteobacteria;Arenicellales;Arenicellaceae;Candidatus_Thiosymbion;Candidatus_Thiosymbion_unclassified;Candidatus_Thiosymbion_unclassified;Candidatus_Thiosymbion_unclassified;Candidatus_Thiosymbion_unclassified;Candidatus_Thiosymbion_unclassified;Candidatus_Thiosymbion_unclassified;Candidatus_Thiosymbion_unclassified;Candidatus_Thiosymbion_unclassified;Candidatus_Thio…	M02696_30_000000000_C6PR2_1_1108_5773_5609_274	unassigned
Otu00789	0	4	1	0	1	Bacteria;Firmicutes;Clostridia;Clostridia_unclassified;Clostridia_unclassified;Clostridia_unclassified;Clostridia_unclassified;Clostridia_unclassified;Clostridia_unclassified;Clostridia_unclassified;Clostridia_unclassified;Clostridia_unclassified;Clostridia_unclassified;Clostridia_unclassified;Clostridia_unclassified;	M02696_30_000000000_C6PR2_1_1108_9466_1354_271	unassigned
Otu00790	0	0	0	3	4	Bacteria;Planctomycetes;Planctomycetacia;Pirellulales;Pirellulaceae;Pir4_lineage;uncultured_organism;uncultured_organism_unclassified;uncultured_organism_unclassified;uncultured_organism_unclassified;uncultured_organism_unclassified;uncultured_organism_unclassified;uncultured_organism_unclassified;uncultured_organism_unclassified;uncultured_organism_unclassified;	M02696_30_000000000_C6PR2_1_1109_14127_10869_273	unassigned
Otu00791	1	1	3	0	2	Bacteria;Proteobacteria;Alphaproteobacteria;Rhizobiales;Hyphomicrobiaceae;Hyphomicrobium;metagenome;metagenome_unclassified;metagenome_unclassified;metagenome_unclassified;metagenome_unclassified;metagenome_unclassified;metagenome_unclassified;metagenome_unclassified;metagenome_unclassified;	M02696_30_000000000_C6PR2_1_1111_11183_23836_271	aerobic_chemoheterotrophy;chemoheterotrophy;
Otu00792	2	0	4	1	0	Bacteria;Actinobacteria;Acidimicrobiia;Actinomarinales;uncultured;uncultured_Actinomycetales_bacterium;uncultured_Actinomycetales_bacterium_unclassified;uncultured_Actinomycetales_bacterium_unclassified;uncultured_Actinomycetales_bacterium_unclassified;uncultured_Actinomycetales_bacterium_unclassified;uncultured_Actinomycetales_bacterium_unclassified;uncultured_Actinomycetales_bacterium_unclassif…	M02696_30_000000000_C6PR2_1_1111_7092_16218_271	unassigned
Otu00793	4	0	0	0	5	Bacteria;Proteobacteria;Gammaproteobacteria;Gammaproteobacteria_unclassified;Gammaproteobacteria_unclassified;Gammaproteobacteria_unclassified;Gammaproteobacteria_unclassified;Gammaproteobacteria_unclassified;Gammaproteobacteria_unclassified;Gammaproteobacteria_unclassified;Gammaproteobacteria_unclassified;Gammaproteobacteria_unclassified;Gammaproteobacteria_unclassified;Gammaproteobacteria_uncla…	M02696_30_000000000_C6PR2_1_1112_12533_23038_270	unassigned
Otu00794	0	3	0	2	1	Bacteria;Verrucomicrobia;Verrucomicrobiae;Verrucomicrobiales;DEV007;DEV007_unclassified;DEV007_unclassified;DEV007_unclassified;DEV007_unclassified;DEV007_unclassified;DEV007_unclassified;DEV007_unclassified;DEV007_unclassified;DEV007_unclassified;DEV007_unclassified;	M02696_30_000000000_C6PR2_1_1115_15897_12271_273	unassigned
Otu00795	1	1	1	3	1	Bacteria;Bacteroidetes;Bacteroidia;Chitinophagales;Saprospiraceae;Saprospiraceae_unclassified;Saprospiraceae_unclassified;Saprospiraceae_unclassified;Saprospiraceae_unclassified;Saprospiraceae_unclassified;Saprospiraceae_unclassified;Saprospiraceae_unclassified;Saprospiraceae_unclassified;Saprospiraceae_unclassified;Saprospiraceae_unclassified;	M02696_30_000000000_C6PR2_1_1115_23605_3793_273	unassigned
Otu00796	4	1	2	1	1	Bacteria;Chloroflexi;Anaerolineae;uncultured;uncultured_bacterium;uncultured_bacterium_unclassified;uncultured_bacterium_unclassified;uncultured_bacterium_unclassified;uncultured_bacterium_unclassified;uncultured_bacterium_unclassified;uncultured_bacterium_unclassified;uncultured_bacterium_unclassified;uncultured_bacterium_unclassified;uncultured_bacterium_unclassified;uncultured_bacterium_unclas…	M02696_30_000000000_C6PR2_1_1115_24906_15968_271	unassigned
Otu00797	1	1	0	1	3	Bacteria;Chloroflexi;Anaerolineae;RBG-13-54-9;uncultured_organism;uncultured_organism_unclassified;uncultured_organism_unclassified;uncultured_organism_unclassified;uncultured_organism_unclassified;uncultured_organism_unclassified;uncultured_organism_unclassified;uncultured_organism_unclassified;uncultured_organism_unclassified;uncultured_organism_unclassified;uncultured_organism_unclassified;	M02696_30_000000000_C6PR2_1_1116_19157_12867_274	unassigned
Otu00798	3	0	4	1	1	Bacteria;Proteobacteria;Deltaproteobacteria;Desulfobacterales;Desulfobacteraceae;Desulfosarcina;uncultured_delta_proteobacterium;uncultured_delta_proteobacterium_unclassified;uncultured_delta_proteobacterium_unclassified;uncultured_delta_proteobacterium_unclassified;uncultured_delta_proteobacterium_unclassified;uncultured_delta_proteobacterium_unclassified;uncultured_delta_proteobacterium_unclass…	M02696_30_000000000_C6PR2_1_1117_18854_3316_272	sulfate_respiration;respiration_of_sulfur_compounds;
Otu00799	2	0	2	4	1	Bacteria;Chloroflexi;Anaerolineae;Ardenticatenales;Ardenticatenaceae;Ardenticatena;uncultured_Chloroflexi_bacterium;uncultured_Chloroflexi_bacterium_unclassified;uncultured_Chloroflexi_bacterium_unclassified;uncultured_Chloroflexi_bacterium_unclassified;uncultured_Chloroflexi_bacterium_unclassified;uncultured_Chloroflexi_bacterium_unclassified;uncultured_Chloroflexi_bacterium_unclassified;uncultu…	M02696_30_000000000_C6PR2_1_1118_14151_6367_273	unassigned
Otu00800	1	0	1	4	1	Bacteria;Actinobacteria;Actinobacteria;Propionibacteriales;Propionibacteriaceae;Friedmanniella;uncultured_bacterium;uncultured_bacterium_unclassified;uncultured_bacterium_unclassified;uncultured_bacterium_unclassified;uncultured_bacterium_unclassified;uncultured_bacterium_unclassified;uncultured_bacterium_unclassified;uncultured_bacterium_unclassified;uncultured_bacterium_unclassified;	M02696_30_000000000_C6PR2_1_1118_8986_11543_271	aerobic_chemoheterotrophy;chemoheterotrophy;
Otu00801	0	5	0	1	1	Bacteria;Planctomycetes;Planctomycetacia;Planctomycetales;Rubinisphaeraceae;Planctomicrobium;uncultured_bacterium;uncultured_bacterium_unclassified;uncultured_bacterium_unclassified;uncultured_bacterium_unclassified;uncultured_bacterium_unclassified;uncultured_bacterium_unclassified;uncultured_bacterium_unclassified;uncultured_bacterium_unclassified;uncultured_bacterium_unclassified;	M02696_30_000000000_C6PR2_1_1118_9458_10873_271	unassigned
Otu00802	0	5	0	2	1	Bacteria;Actinobacteria;Acidimicrobiia;Actinomarinales;uncultured;uncultured_Actinomycetales_bacterium;uncultured_Actinomycetales_bacterium_unclassified;uncultured_Actinomycetales_bacterium_unclassified;uncultured_Actinomycetales_bacterium_unclassified;uncultured_Actinomycetales_bacterium_unclassified;uncultured_Actinomycetales_bacterium_unclassified;uncultured_Actinomycetales_bacterium_unclassif…	M02696_30_000000000_C6PR2_1_1119_12688_2277_271	unassigned
Otu00803	1	1	3	3	0	Bacteria;Acidobacteria;Holophagae;Subgroup_7;uncultured_Acidobacteria_bacterium;uncultured_Acidobacteria_bacterium_unclassified;uncultured_Acidobacteria_bacterium_unclassified;uncultured_Acidobacteria_bacterium_unclassified;uncultured_Acidobacteria_bacterium_unclassified;uncultured_Acidobacteria_bacterium_unclassified;uncultured_Acidobacteria_bacterium_unclassified;uncultured_Acidobacteria_bacter…	M02696_30_000000000_C6PR2_1_1119_22877_5074_272	unassigned
Otu00804	1	2	0	1	3	Bacteria;Proteobacteria;Alphaproteobacteria;Sphingomonadales;Sphingomonadaceae;Altererythrobacter;Altererythrobacter_unclassified;Altererythrobacter_unclassified;Altererythrobacter_unclassified;Altererythrobacter_unclassified;Altererythrobacter_unclassified;Altererythrobacter_unclassified;Altererythrobacter_unclassified;Altererythrobacter_unclassified;Altererythrobacter_unclassified;	M02696_30_000000000_C6PR2_1_2101_17592_7448_273	aerobic_chemoheterotrophy;chemoheterotrophy;
Otu00805	2	3	2	2	0	Bacteria;Proteobacteria;Deltaproteobacteria;Desulfobacterales;Desulfobulbaceae;Desulfobulbus;Desulfobulbus_unclassified;Desulfobulbus_unclassified;Desulfobulbus_unclassified;Desulfobulbus_unclassified;Desulfobulbus_unclassified;Desulfobulbus_unclassified;Desulfobulbus_unclassified;Desulfobulbus_unclassified;Desulfobulbus_unclassified;	M02696_30_000000000_C6PR2_1_2101_21203_6959_271	sulfate_respiration;sulfite_respiration;respiration_of_sulfur_compounds;fermentation;chemoheterotrophy;
Otu00806	2	0	4	1	0	Bacteria;Acidobacteria;Subgroup_22;uncultured_bacterium;uncultured_bacterium_unclassified;uncultured_bacterium_unclassified;uncultured_bacterium_unclassified;uncultured_bacterium_unclassified;uncultured_bacterium_unclassified;uncultured_bacterium_unclassified;uncultured_bacterium_unclassified;uncultured_bacterium_unclassified;uncultured_bacterium_unclassified;uncultured_bacterium_unclassified;unc…	M02696_30_000000000_C6PR2_1_2102_13554_7565_270	unassigned
Otu00807	3	0	4	2	0	Bacteria;Cyanobacteria;Melainabacteria;Gastranaerophilales;uncultured_organism;uncultured_organism_unclassified;uncultured_organism_unclassified;uncultured_organism_unclassified;uncultured_organism_unclassified;uncultured_organism_unclassified;uncultured_organism_unclassified;uncultured_organism_unclassified;uncultured_organism_unclassified;uncultured_organism_unclassified;uncultured_organism_unc…	M02696_30_000000000_C6PR2_1_2102_3653_12615_272	cyanobacteria;oxygenic_photoautotrophy;photoautotrophy;phototrophy;
Otu00808	7	0	0	0	0	Bacteria;Proteobacteria;Deltaproteobacteria;Desulfobacterales;Desulfobacteraceae;SEEP-SRB1;SEEP-SRB1_unclassified;SEEP-SRB1_unclassified;SEEP-SRB1_unclassified;SEEP-SRB1_unclassified;SEEP-SRB1_unclassified;SEEP-SRB1_unclassified;SEEP-SRB1_unclassified;SEEP-SRB1_unclassified;SEEP-SRB1_unclassified;	M02696_30_000000000_C6PR2_1_2102_7757_13776_270	sulfate_respiration;respiration_of_sulfur_compounds;
Otu00809	3	1	3	0	2	Bacteria;Actinobacteria;Acidimicrobiia;Microtrichales;Microtrichaceae;Sva0996_marine_group;uncultured_bacterium;uncultured_bacterium_unclassified;uncultured_bacterium_unclassified;uncultured_bacterium_unclassified;uncultured_bacterium_unclassified;uncultured_bacterium_unclassified;uncultured_bacterium_unclassified;uncultured_bacterium_unclassified;uncultured_bacterium_unclassified;	M02696_30_000000000_C6PR2_1_2103_22180_4916_272	unassigned
Otu00810	5	3	0	0	1	Bacteria;Proteobacteria;Gammaproteobacteria;Chromatiales;Sedimenticolaceae;Candidatus_Thiodiazotropha;Candidatus_Thiodiazotropha_unclassified;Candidatus_Thiodiazotropha_unclassified;Candidatus_Thiodiazotropha_unclassified;Candidatus_Thiodiazotropha_unclassified;Candidatus_Thiodiazotropha_unclassified;Candidatus_Thiodiazotropha_unclassified;Candidatus_Thiodiazotropha_unclassified;Candidatus_Thiodi…	M02696_30_000000000_C6PR2_1_2103_6591_4335_271	unassigned
Otu00811	1	1	4	1	1	Bacteria;Proteobacteria;Alphaproteobacteria;Rhodovibrionales;Kiloniellaceae;Tistlia;uncultured_bacterium;uncultured_bacterium_unclassified;uncultured_bacterium_unclassified;uncultured_bacterium_unclassified;uncultured_bacterium_unclassified;uncultured_bacterium_unclassified;uncultured_bacterium_unclassified;uncultured_bacterium_unclassified;uncultured_bacterium_unclassified;	M02696_30_000000000_C6PR2_1_2104_21810_11895_271	unassigned
Otu00812	1	2	2	4	0	Bacteria;Proteobacteria;Deltaproteobacteria;Desulfobacterales;Desulfobulbaceae;Desulfobulbus;uncultured_bacterium;uncultured_bacterium_unclassified;uncultured_bacterium_unclassified;uncultured_bacterium_unclassified;uncultured_bacterium_unclassified;uncultured_bacterium_unclassified;uncultured_bacterium_unclassified;uncultured_bacterium_unclassified;uncultured_bacterium_unclassified;	M02696_30_000000000_C6PR2_1_2105_15263_1764_272	sulfate_respiration;sulfite_respiration;respiration_of_sulfur_compounds;fermentation;chemoheterotrophy;
Otu00813	4	0	0	3	0	Bacteria;Actinobacteria;Thermoleophilia;Gaiellales;uncultured;uncultured_unclassified;uncultured_unclassified;uncultured_unclassified;uncultured_unclassified;uncultured_unclassified;uncultured_unclassified;uncultured_unclassified;uncultured_unclassified;uncultured_unclassified;uncultured_unclassified;	M02696_30_000000000_C6PR2_1_2105_20249_5711_273	unassigned
Otu00814	0	0	9	0	0	Bacteria;Acidobacteria;Subgroup_22;uncultured_bacterium;uncultured_bacterium_unclassified;uncultured_bacterium_unclassified;uncultured_bacterium_unclassified;uncultured_bacterium_unclassified;uncultured_bacterium_unclassified;uncultured_bacterium_unclassified;uncultured_bacterium_unclassified;uncultured_bacterium_unclassified;uncultured_bacterium_unclassified;uncultured_bacterium_unclassified;unc…	M02696_30_000000000_C6PR2_1_2107_16019_21275_272	unassigned
Otu00815	1	0	1	2	5	Bacteria;Planctomycetes;Planctomycetacia;Planctomycetales;uncultured;uncultured_planctomycete;uncultured_planctomycete_unclassified;uncultured_planctomycete_unclassified;uncultured_planctomycete_unclassified;uncultured_planctomycete_unclassified;uncultured_planctomycete_unclassified;uncultured_planctomycete_unclassified;uncultured_planctomycete_unclassified;uncultured_planctomycete_unclassified;u…	M02696_30_000000000_C6PR2_1_2107_24483_15770_273	unassigned
Otu00816	3	0	1	1	3	Bacteria;Proteobacteria;Gammaproteobacteria;Gammaproteobacteria_unclassified;Gammaproteobacteria_unclassified;Gammaproteobacteria_unclassified;Gammaproteobacteria_unclassified;Gammaproteobacteria_unclassified;Gammaproteobacteria_unclassified;Gammaproteobacteria_unclassified;Gammaproteobacteria_unclassified;Gammaproteobacteria_unclassified;Gammaproteobacteria_unclassified;Gammaproteobacteria_uncla…	M02696_30_000000000_C6PR2_1_2107_5327_6358_274	unassigned
Otu00817	1	2	1	1	4	Bacteria;Firmicutes;Bacilli;Bacillales;Bacillaceae;Virgibacillus;Virgibacillus_dokdonensis;Virgibacillus_dokdonensis_unclassified;Virgibacillus_dokdonensis_unclassified;Virgibacillus_dokdonensis_unclassified;Virgibacillus_dokdonensis_unclassified;Virgibacillus_dokdonensis_unclassified;Virgibacillus_dokdonensis_unclassified;Virgibacillus_dokdonensis_unclassified;Virgibacillus_dokdonensis_unclassif…	M02696_30_000000000_C6PR2_1_2108_17317_11768_270	unassigned
Otu00818	2	0	2	0	5	Bacteria;Acidobacteria;Acidobacteriia;Solibacterales;Solibacteraceae_(Subgroup_3);PAUC26f;uncultured_Acidobacteriales_bacterium;uncultured_Acidobacteriales_bacterium_unclassified;uncultured_Acidobacteriales_bacterium_unclassified;uncultured_Acidobacteriales_bacterium_unclassified;uncultured_Acidobacteriales_bacterium_unclassified;uncultured_Acidobacteriales_bacterium_unclassified;uncultured_Acido…	M02696_30_000000000_C6PR2_1_2111_24108_12883_274	unassigned
Otu00819	0	1	1	6	0	Bacteria;Acidobacteria;AT-s3-28;uncultured_bacterium;uncultured_bacterium_unclassified;uncultured_bacterium_unclassified;uncultured_bacterium_unclassified;uncultured_bacterium_unclassified;uncultured_bacterium_unclassified;uncultured_bacterium_unclassified;uncultured_bacterium_unclassified;uncultured_bacterium_unclassified;uncultured_bacterium_unclassified;uncultured_bacterium_unclassified;uncult…	M02696_30_000000000_C6PR2_1_2112_17515_10901_272	unassigned
Otu00820	2	0	3	2	1	Bacteria;Chloroflexi;Anaerolineae;Caldilineales;Caldilineaceae;uncultured;uncultured_bacterium;uncultured_bacterium_unclassified;uncultured_bacterium_unclassified;uncultured_bacterium_unclassified;uncultured_bacterium_unclassified;uncultured_bacterium_unclassified;uncultured_bacterium_unclassified;uncultured_bacterium_unclassified;uncultured_bacterium_unclassified;	M02696_32_000000000_C6LJ9_1_1101_25385_23167_81	unassigned
Otu00821	4	1	1	2	0	Bacteria;Proteobacteria;Alphaproteobacteria;Rhizobiales;Rhizobiales_unclassified;Rhizobiales_unclassified;Rhizobiales_unclassified;Rhizobiales_unclassified;Rhizobiales_unclassified;Rhizobiales_unclassified;Rhizobiales_unclassified;Rhizobiales_unclassified;Rhizobiales_unclassified;Rhizobiales_unclassified;Rhizobiales_unclassified;	M02696_32_000000000_C6LJ9_1_1102_4328_7275_80	unassigned
Otu00822	0	1	4	3	1	Bacteria;Verrucomicrobia;Verrucomicrobiae;Pedosphaerales;Pedosphaeraceae;Pedosphaeraceae_unclassified;Pedosphaeraceae_unclassified;Pedosphaeraceae_unclassified;Pedosphaeraceae_unclassified;Pedosphaeraceae_unclassified;Pedosphaeraceae_unclassified;Pedosphaeraceae_unclassified;Pedosphaeraceae_unclassified;Pedosphaeraceae_unclassified;Pedosphaeraceae_unclassified;	M02696_32_000000000_C6LJ9_1_1106_3914_7379_81	unassigned
Otu00823	2	0	0	2	5	Bacteria;Planctomycetes;Planctomycetacia;Pirellulales;Pirellulaceae;Blastopirellula;uncultured_Planctomycetaceae_bacterium;uncultured_Planctomycetaceae_bacterium_unclassified;uncultured_Planctomycetaceae_bacterium_unclassified;uncultured_Planctomycetaceae_bacterium_unclassified;uncultured_Planctomycetaceae_bacterium_unclassified;uncultured_Planctomycetaceae_bacterium_unclassified;uncultured_Planc…	M02696_32_000000000_C6LJ9_1_1113_23525_9256_82	unassigned
Otu00824	0	0	5	1	3	Bacteria;Chloroflexi;Anaerolineae;Anaerolineales;Anaerolineaceae;uncultured;uncultured_bacterium;uncultured_bacterium_unclassified;uncultured_bacterium_unclassified;uncultured_bacterium_unclassified;uncultured_bacterium_unclassified;uncultured_bacterium_unclassified;uncultured_bacterium_unclassified;uncultured_bacterium_unclassified;uncultured_bacterium_unclassified;	M02696_32_000000000_C6LJ9_1_1117_19949_20553_81	unassigned
Otu00825	0	0	0	0	9	Bacteria;Firmicutes;Clostridia;Clostridiales;Clostridiaceae_3;Clostridiisalibacter;uncultured_organism;uncultured_organism_unclassified;uncultured_organism_unclassified;uncultured_organism_unclassified;uncultured_organism_unclassified;uncultured_organism_unclassified;uncultured_organism_unclassified;uncultured_organism_unclassified;uncultured_organism_unclassified;	M02696_32_000000000_C6LJ9_1_2101_24475_11329_83	unassigned
Otu00826	0	0	1	4	4	Bacteria;Planctomycetes;Planctomycetacia;Pirellulales;Pirellulaceae;Pirellulaceae_unclassified;Pirellulaceae_unclassified;Pirellulaceae_unclassified;Pirellulaceae_unclassified;Pirellulaceae_unclassified;Pirellulaceae_unclassified;Pirellulaceae_unclassified;Pirellulaceae_unclassified;Pirellulaceae_unclassified;Pirellulaceae_unclassified;	M02696_32_000000000_C6LJ9_1_2104_19865_16927_82	unassigned
Otu00827	3	0	1	3	2	Bacteria;Planctomycetes;Planctomycetacia;Pirellulales;Pirellulaceae;Pir4_lineage;Pir4_lineage_unclassified;Pir4_lineage_unclassified;Pir4_lineage_unclassified;Pir4_lineage_unclassified;Pir4_lineage_unclassified;Pir4_lineage_unclassified;Pir4_lineage_unclassified;Pir4_lineage_unclassified;Pir4_lineage_unclassified;	M02696_32_000000000_C6LJ9_1_2106_20168_20275_82	unassigned
Otu00828	1	0	5	3	0	Bacteria;Planctomycetes;OM190;uncultured_planctomycete;uncultured_planctomycete_unclassified;uncultured_planctomycete_unclassified;uncultured_planctomycete_unclassified;uncultured_planctomycete_unclassified;uncultured_planctomycete_unclassified;uncultured_planctomycete_unclassified;uncultured_planctomycete_unclassified;uncultured_planctomycete_unclassified;uncultured_planctomycete_unclassified;un…	M02696_32_000000000_C6LJ9_1_2113_16282_18075_81	unassigned
Otu00829	1	0	0	8	0	Bacteria;Proteobacteria;Deltaproteobacteria;Desulfobacterales;Desulfobulbaceae;Desulfobulbaceae_unclassified;Desulfobulbaceae_unclassified;Desulfobulbaceae_unclassified;Desulfobulbaceae_unclassified;Desulfobulbaceae_unclassified;Desulfobulbaceae_unclassified;Desulfobulbaceae_unclassified;Desulfobulbaceae_unclassified;Desulfobulbaceae_unclassified;Desulfobulbaceae_unclassified;	M02696_32_000000000_C6LJ9_1_2118_3625_15426_80	sulfate_respiration;respiration_of_sulfur_compounds;
Otu00830	1	0	3	2	3	Bacteria;Gemmatimonadetes;BD2-11_terrestrial_group;uncultured_bacterium;uncultured_bacterium_unclassified;uncultured_bacterium_unclassified;uncultured_bacterium_unclassified;uncultured_bacterium_unclassified;uncultured_bacterium_unclassified;uncultured_bacterium_unclassified;uncultured_bacterium_unclassified;uncultured_bacterium_unclassified;uncultured_bacterium_unclassified;uncultured_bacterium_…	M02696_33_000000000_C6PR4_1_1103_14344_12357_294	unassigned
Otu00831	6	0	0	3	0	Bacteria;Actinobacteria;Nitriliruptoria;Nitriliruptorales;Nitriliruptoraceae;uncultured_Actinobacteridae_bacterium;uncultured_Actinobacteridae_bacterium_unclassified;uncultured_Actinobacteridae_bacterium_unclassified;uncultured_Actinobacteridae_bacterium_unclassified;uncultured_Actinobacteridae_bacterium_unclassified;uncultured_Actinobacteridae_bacterium_unclassified;uncultured_Actinobacteridae_b…	M02696_33_000000000_C6PR4_1_1105_10588_18769_294	unassigned
Otu00832	3	0	1	2	3	Bacteria;Proteobacteria;Deltaproteobacteria;Desulfobacterales;Desulfobacteraceae;SEEP-SRB1;SEEP-SRB1_unclassified;SEEP-SRB1_unclassified;SEEP-SRB1_unclassified;SEEP-SRB1_unclassified;SEEP-SRB1_unclassified;SEEP-SRB1_unclassified;SEEP-SRB1_unclassified;SEEP-SRB1_unclassified;SEEP-SRB1_unclassified;	M02696_33_000000000_C6PR4_1_1106_17114_2648_294	sulfate_respiration;respiration_of_sulfur_compounds;
Otu00833	2	0	6	0	1	Bacteria;Proteobacteria;Alphaproteobacteria;Rhodobacterales;Rhodobacteraceae;uncultured;uncultured_organism;uncultured_organism_unclassified;uncultured_organism_unclassified;uncultured_organism_unclassified;uncultured_organism_unclassified;uncultured_organism_unclassified;uncultured_organism_unclassified;uncultured_organism_unclassified;uncultured_organism_unclassified;	M02696_33_000000000_C6PR4_1_1107_11336_11864_294	unassigned
Otu00834	1	0	3	0	5	Bacteria;Proteobacteria;Alphaproteobacteria;Thalassobaculales;uncultured;uncultured_bacterium;uncultured_bacterium_unclassified;uncultured_bacterium_unclassified;uncultured_bacterium_unclassified;uncultured_bacterium_unclassified;uncultured_bacterium_unclassified;uncultured_bacterium_unclassified;uncultured_bacterium_unclassified;uncultured_bacterium_unclassified;uncultured_bacterium_unclassified;	M02696_33_000000000_C6PR4_1_1111_21178_6441_294	unassigned
Otu00835	4	3	0	0	0	Bacteria;Chloroflexi;Anaerolineae;RBG-13-54-9;uncultured_Chloroflexi_bacterium;uncultured_Chloroflexi_bacterium_unclassified;uncultured_Chloroflexi_bacterium_unclassified;uncultured_Chloroflexi_bacterium_unclassified;uncultured_Chloroflexi_bacterium_unclassified;uncultured_Chloroflexi_bacterium_unclassified;uncultured_Chloroflexi_bacterium_unclassified;uncultured_Chloroflexi_bacterium_unclassifie…	M02696_33_000000000_C6PR4_1_1113_4280_10795_294	unassigned
Otu00836	2	0	1	4	2	Bacteria;Planctomycetes;Planctomycetacia;Planctomycetales;Gimesiaceae;uncultured;uncultured_bacterium;uncultured_bacterium_unclassified;uncultured_bacterium_unclassified;uncultured_bacterium_unclassified;uncultured_bacterium_unclassified;uncultured_bacterium_unclassified;uncultured_bacterium_unclassified;uncultured_bacterium_unclassified;uncultured_bacterium_unclassified;	M02696_33_000000000_C6PR4_1_1113_8755_15629_294	unassigned
Otu00837	4	0	0	3	2	Bacteria;Proteobacteria;Deltaproteobacteria;Desulfobacterales;Desulfobulbaceae;Desulfobulbus;uncultured_bacterium;uncultured_bacterium_unclassified;uncultured_bacterium_unclassified;uncultured_bacterium_unclassified;uncultured_bacterium_unclassified;uncultured_bacterium_unclassified;uncultured_bacterium_unclassified;uncultured_bacterium_unclassified;uncultured_bacterium_unclassified;	M02696_33_000000000_C6PR4_1_1117_13829_21864_294	sulfate_respiration;sulfite_respiration;respiration_of_sulfur_compounds;fermentation;chemoheterotrophy;
Otu00838	5	2	1	1	0	Bacteria;Cyanobacteria;Melainabacteria;Gastranaerophilales;uncultured_organism;uncultured_organism_unclassified;uncultured_organism_unclassified;uncultured_organism_unclassified;uncultured_organism_unclassified;uncultured_organism_unclassified;uncultured_organism_unclassified;uncultured_organism_unclassified;uncultured_organism_unclassified;uncultured_organism_unclassified;uncultured_organism_unc…	M02696_33_000000000_C6PR4_1_2105_12921_12712_294	cyanobacteria;oxygenic_photoautotrophy;photoautotrophy;phototrophy;
Otu00839	8	0	0	0	0	Bacteria;Firmicutes;Clostridia;Clostridiales;Clostridiaceae_1;Clostridiaceae_1_unclassified;Clostridiaceae_1_unclassified;Clostridiaceae_1_unclassified;Clostridiaceae_1_unclassified;Clostridiaceae_1_unclassified;Clostridiaceae_1_unclassified;Clostridiaceae_1_unclassified;Clostridiaceae_1_unclassified;Clostridiaceae_1_unclassified;Clostridiaceae_1_unclassified;	M02696_33_000000000_C6PR4_1_2107_6833_10745_294	unassigned
Otu00840	2	5	0	0	0	Bacteria;Actinobacteria;Actinobacteria;Micrococcales;Demequinaceae;Demequina;Demequina_globuliformis;Demequina_globuliformis_unclassified;Demequina_globuliformis_unclassified;Demequina_globuliformis_unclassified;Demequina_globuliformis_unclassified;Demequina_globuliformis_unclassified;Demequina_globuliformis_unclassified;Demequina_globuliformis_unclassified;Demequina_globuliformis_unclassified;	M02696_30_000000000_C6PR2_1_1101_19633_10921_271	fermentation;aerobic_chemoheterotrophy;chemoheterotrophy;
Otu00841	5	0	1	0	2	Bacteria;Firmicutes;Clostridia;Clostridiales;Lachnospiraceae;Epulopiscium;uncultured_Clostridium_sp.;uncultured_Clostridium_sp._unclassified;uncultured_Clostridium_sp._unclassified;uncultured_Clostridium_sp._unclassified;uncultured_Clostridium_sp._unclassified;uncultured_Clostridium_sp._unclassified;uncultured_Clostridium_sp._unclassified;uncultured_Clostridium_sp._unclassified;uncultured_Clostri…	M02696_30_000000000_C6PR2_1_1101_25661_19991_274	unassigned
Otu00842	1	4	1	0	1	Bacteria;Chloroflexi;Anaerolineae;SBR1031;SBR1031_unclassified;SBR1031_unclassified;SBR1031_unclassified;SBR1031_unclassified;SBR1031_unclassified;SBR1031_unclassified;SBR1031_unclassified;SBR1031_unclassified;SBR1031_unclassified;SBR1031_unclassified;SBR1031_unclassified;	M02696_30_000000000_C6PR2_1_1101_25785_19578_271	unassigned
Otu00843	3	1	0	0	2	Bacteria;Latescibacteria;uncultured_bacterium;uncultured_bacterium_unclassified;uncultured_bacterium_unclassified;uncultured_bacterium_unclassified;uncultured_bacterium_unclassified;uncultured_bacterium_unclassified;uncultured_bacterium_unclassified;uncultured_bacterium_unclassified;uncultured_bacterium_unclassified;uncultured_bacterium_unclassified;uncultured_bacterium_unclassified;uncultured_ba…	M02696_30_000000000_C6PR2_1_1101_2932_8850_273	unassigned
Otu00844	1	2	1	2	1	Bacteria;Actinobacteria;Actinobacteria;Micrococcales;Cellulomonadaceae;Cellulomonadaceae_unclassified;Cellulomonadaceae_unclassified;Cellulomonadaceae_unclassified;Cellulomonadaceae_unclassified;Cellulomonadaceae_unclassified;Cellulomonadaceae_unclassified;Cellulomonadaceae_unclassified;Cellulomonadaceae_unclassified;Cellulomonadaceae_unclassified;Cellulomonadaceae_unclassified;	M02696_30_000000000_C6PR2_1_1101_7051_24011_274	unassigned
Otu00845	3	0	0	0	5	Bacteria;Chloroflexi;Anaerolineae;Ardenticatenales;uncultured;uncultured_bacterium;uncultured_bacterium_unclassified;uncultured_bacterium_unclassified;uncultured_bacterium_unclassified;uncultured_bacterium_unclassified;uncultured_bacterium_unclassified;uncultured_bacterium_unclassified;uncultured_bacterium_unclassified;uncultured_bacterium_unclassified;uncultured_bacterium_unclassified;	M02696_30_000000000_C6PR2_1_1102_21327_10320_274	unassigned
Otu00846	1	1	0	2	1	Bacteria;Bacteroidetes;Bacteroidia;Flavobacteriales;Flavobacteriaceae;Muricauda;Muricauda_unclassified;Muricauda_unclassified;Muricauda_unclassified;Muricauda_unclassified;Muricauda_unclassified;Muricauda_unclassified;Muricauda_unclassified;Muricauda_unclassified;Muricauda_unclassified;	M02696_30_000000000_C6PR2_1_1102_22863_15361_273	fermentation;aerobic_chemoheterotrophy;chemoheterotrophy;
Otu00847	1	0	2	1	4	Bacteria;Proteobacteria;Deltaproteobacteria;NB1-j;NB1-j_unclassified;NB1-j_unclassified;NB1-j_unclassified;NB1-j_unclassified;NB1-j_unclassified;NB1-j_unclassified;NB1-j_unclassified;NB1-j_unclassified;NB1-j_unclassified;NB1-j_unclassified;NB1-j_unclassified;	M02696_30_000000000_C6PR2_1_1103_22037_11527_274	unassigned
Otu00848	0	7	0	0	0	Bacteria;Proteobacteria;Deltaproteobacteria;Desulfobacterales;Desulfobulbaceae;uncultured;uncultured_unclassified;uncultured_unclassified;uncultured_unclassified;uncultured_unclassified;uncultured_unclassified;uncultured_unclassified;uncultured_unclassified;uncultured_unclassified;uncultured_unclassified;	M02696_30_000000000_C6PR2_1_1104_15197_11217_271	sulfate_respiration;respiration_of_sulfur_compounds;
Otu00849	1	0	2	2	2	Bacteria;Proteobacteria;Deltaproteobacteria;Desulfobacterales;Desulfobacteraceae;Sva0081_sediment_group;uncultured_delta_proteobacterium;uncultured_delta_proteobacterium_unclassified;uncultured_delta_proteobacterium_unclassified;uncultured_delta_proteobacterium_unclassified;uncultured_delta_proteobacterium_unclassified;uncultured_delta_proteobacterium_unclassified;uncultured_delta_proteobacterium…	M02696_30_000000000_C6PR2_1_1104_21593_4380_272	sulfate_respiration;respiration_of_sulfur_compounds;
Otu00850	1	1	2	0	4	Bacteria;Proteobacteria;Alphaproteobacteria;Rhodobacterales;Rhodobacteraceae;Tropicimonas;Tropicimonas_unclassified;Tropicimonas_unclassified;Tropicimonas_unclassified;Tropicimonas_unclassified;Tropicimonas_unclassified;Tropicimonas_unclassified;Tropicimonas_unclassified;Tropicimonas_unclassified;Tropicimonas_unclassified;	M02696_30_000000000_C6PR2_1_1105_13691_20387_274	unassigned
Otu00851	0	6	1	0	0	Bacteria;Acidobacteria;Subgroup_6;unidentified;unidentified_unclassified;unidentified_unclassified;unidentified_unclassified;unidentified_unclassified;unidentified_unclassified;unidentified_unclassified;unidentified_unclassified;unidentified_unclassified;unidentified_unclassified;unidentified_unclassified;unidentified_unclassified;	M02696_30_000000000_C6PR2_1_1105_19376_13557_271	unassigned
Otu00852	3	1	0	1	3	Bacteria;Proteobacteria;Alphaproteobacteria;Rhodobacterales;Rhodobacteraceae;Rhodobacteraceae_unclassified;Rhodobacteraceae_unclassified;Rhodobacteraceae_unclassified;Rhodobacteraceae_unclassified;Rhodobacteraceae_unclassified;Rhodobacteraceae_unclassified;Rhodobacteraceae_unclassified;Rhodobacteraceae_unclassified;Rhodobacteraceae_unclassified;Rhodobacteraceae_unclassified;	M02696_30_000000000_C6PR2_1_1105_21290_12131_274	unassigned
Otu00853	1	4	1	1	0	Bacteria;Proteobacteria;Deltaproteobacteria;SAR324_clade(Marine_group_B);uncultured_organism;uncultured_organism_unclassified;uncultured_organism_unclassified;uncultured_organism_unclassified;uncultured_organism_unclassified;uncultured_organism_unclassified;uncultured_organism_unclassified;uncultured_organism_unclassified;uncultured_organism_unclassified;uncultured_organism_unclassified;unculture…	M02696_30_000000000_C6PR2_1_1106_14648_4880_271	unassigned
Otu00854	1	0	4	1	2	Bacteria;Spirochaetes;Spirochaetia;Spirochaetales;Spirochaetaceae;Spirochaeta_2;uncultured_organism;uncultured_organism_unclassified;uncultured_organism_unclassified;uncultured_organism_unclassified;uncultured_organism_unclassified;uncultured_organism_unclassified;uncultured_organism_unclassified;uncultured_organism_unclassified;uncultured_organism_unclassified;	M02696_30_000000000_C6PR2_1_1106_14705_17789_272	fermentation;chemoheterotrophy;
Otu00855	0	2	3	0	1	Bacteria;Proteobacteria;Alphaproteobacteria;Rhizobiales;Devosiaceae;Cucumibacter;uncultured_bacterium;uncultured_bacterium_unclassified;uncultured_bacterium_unclassified;uncultured_bacterium_unclassified;uncultured_bacterium_unclassified;uncultured_bacterium_unclassified;uncultured_bacterium_unclassified;uncultured_bacterium_unclassified;uncultured_bacterium_unclassified;	M02696_30_000000000_C6PR2_1_1106_2145_15704_271	unassigned
Otu00856	0	1	2	3	2	Bacteria;Proteobacteria;Gammaproteobacteria;Gammaproteobacteria_unclassified;Gammaproteobacteria_unclassified;Gammaproteobacteria_unclassified;Gammaproteobacteria_unclassified;Gammaproteobacteria_unclassified;Gammaproteobacteria_unclassified;Gammaproteobacteria_unclassified;Gammaproteobacteria_unclassified;Gammaproteobacteria_unclassified;Gammaproteobacteria_unclassified;Gammaproteobacteria_uncla…	M02696_30_000000000_C6PR2_1_1106_21518_23764_273	unassigned
Otu00857	0	1	0	3	3	Bacteria;Planctomycetes;Planctomycetacia;Pirellulales;Pirellulaceae;Pir4_lineage;Pir4_lineage_unclassified;Pir4_lineage_unclassified;Pir4_lineage_unclassified;Pir4_lineage_unclassified;Pir4_lineage_unclassified;Pir4_lineage_unclassified;Pir4_lineage_unclassified;Pir4_lineage_unclassified;Pir4_lineage_unclassified;	M02696_30_000000000_C6PR2_1_1107_15404_4465_273	unassigned
Otu00858	0	4	2	1	0	Bacteria;Proteobacteria;Gammaproteobacteria;Cellvibrionales;Halieaceae;OM60(NOR5)_clade;uncultured_bacterium;uncultured_bacterium_unclassified;uncultured_bacterium_unclassified;uncultured_bacterium_unclassified;uncultured_bacterium_unclassified;uncultured_bacterium_unclassified;uncultured_bacterium_unclassified;uncultured_bacterium_unclassified;uncultured_bacterium_unclassified;	M02696_30_000000000_C6PR2_1_1107_17511_23414_271	unassigned
Otu00859	0	5	3	0	0	Bacteria;Acidobacteria;Subgroup_17;uncultured_bacterium;uncultured_bacterium_unclassified;uncultured_bacterium_unclassified;uncultured_bacterium_unclassified;uncultured_bacterium_unclassified;uncultured_bacterium_unclassified;uncultured_bacterium_unclassified;uncultured_bacterium_unclassified;uncultured_bacterium_unclassified;uncultured_bacterium_unclassified;uncultured_bacterium_unclassified;unc…	M02696_30_000000000_C6PR2_1_1107_5758_20266_271	unassigned
Otu00860	1	0	1	3	2	Bacteria;Actinobacteria;Acidimicrobiia;Microtrichales;Ilumatobacteraceae;Ilumatobacter;Ilumatobacter_unclassified;Ilumatobacter_unclassified;Ilumatobacter_unclassified;Ilumatobacter_unclassified;Ilumatobacter_unclassified;Ilumatobacter_unclassified;Ilumatobacter_unclassified;Ilumatobacter_unclassified;Ilumatobacter_unclassified;	M02696_30_000000000_C6PR2_1_1107_7791_16406_273	unassigned
Otu00861	0	5	0	0	1	Bacteria;Bacteroidetes;Rhodothermia;Rhodothermales;Rhodothermaceae;Rhodothermaceae_unclassified;Rhodothermaceae_unclassified;Rhodothermaceae_unclassified;Rhodothermaceae_unclassified;Rhodothermaceae_unclassified;Rhodothermaceae_unclassified;Rhodothermaceae_unclassified;Rhodothermaceae_unclassified;Rhodothermaceae_unclassified;Rhodothermaceae_unclassified;	M02696_30_000000000_C6PR2_1_1108_12209_17271_271	unassigned
Otu00862	3	3	1	0	0	Bacteria;Proteobacteria;Deltaproteobacteria;Desulfobacterales;Desulfobulbaceae;uncultured;uncultured_unclassified;uncultured_unclassified;uncultured_unclassified;uncultured_unclassified;uncultured_unclassified;uncultured_unclassified;uncultured_unclassified;uncultured_unclassified;uncultured_unclassified;	M02696_30_000000000_C6PR2_1_1108_14121_6049_271	sulfate_respiration;respiration_of_sulfur_compounds;
Otu00863	0	0	3	3	1	Bacteria;Chloroflexi;KD4-96;KD4-96_unclassified;KD4-96_unclassified;KD4-96_unclassified;KD4-96_unclassified;KD4-96_unclassified;KD4-96_unclassified;KD4-96_unclassified;KD4-96_unclassified;KD4-96_unclassified;KD4-96_unclassified;KD4-96_unclassified;KD4-96_unclassified;	M02696_30_000000000_C6PR2_1_1108_23703_15431_272	unassigned
Otu00864	0	1	0	2	4	Bacteria;Planctomycetes;Planctomycetacia;Pirellulales;Pirellulaceae;Pirellula;planctomycete_DDSe3017;planctomycete_DDSe3017_unclassified;planctomycete_DDSe3017_unclassified;planctomycete_DDSe3017_unclassified;planctomycete_DDSe3017_unclassified;planctomycete_DDSe3017_unclassified;planctomycete_DDSe3017_unclassified;planctomycete_DDSe3017_unclassified;planctomycete_DDSe3017_unclassified;	M02696_30_000000000_C6PR2_1_1109_10097_23053_274	unassigned
Otu00865	0	0	2	4	1	Bacteria;Planctomycetes;Planctomycetacia;Pirellulales;Pirellulaceae;uncultured;uncultured_bacterium;uncultured_bacterium_unclassified;uncultured_bacterium_unclassified;uncultured_bacterium_unclassified;uncultured_bacterium_unclassified;uncultured_bacterium_unclassified;uncultured_bacterium_unclassified;uncultured_bacterium_unclassified;uncultured_bacterium_unclassified;	M02696_30_000000000_C6PR2_1_1109_10267_9557_273	unassigned
Otu00866	5	0	1	0	2	Bacteria;Planctomycetes;Planctomycetacia;Pirellulales;Pirellulaceae;Rhodopirellula;uncultured_bacterium;uncultured_bacterium_unclassified;uncultured_bacterium_unclassified;uncultured_bacterium_unclassified;uncultured_bacterium_unclassified;uncultured_bacterium_unclassified;uncultured_bacterium_unclassified;uncultured_bacterium_unclassified;uncultured_bacterium_unclassified;	M02696_30_000000000_C6PR2_1_1109_16347_9634_272	unassigned
Otu00867	1	7	0	0	0	Bacteria;Bacteroidetes;Bacteroidia;Flavobacteriales;Flavobacteriaceae;Marixanthomonas;Marixanthomonas_unclassified;Marixanthomonas_unclassified;Marixanthomonas_unclassified;Marixanthomonas_unclassified;Marixanthomonas_unclassified;Marixanthomonas_unclassified;Marixanthomonas_unclassified;Marixanthomonas_unclassified;Marixanthomonas_unclassified;	M02696_30_000000000_C6PR2_1_1109_18447_8978_271	unassigned
Otu00868	1	1	0	5	0	Bacteria;Proteobacteria;Gammaproteobacteria;Tenderiales;Tenderiaceae;Candidatus_Tenderia;Candidatus_Tenderia_unclassified;Candidatus_Tenderia_unclassified;Candidatus_Tenderia_unclassified;Candidatus_Tenderia_unclassified;Candidatus_Tenderia_unclassified;Candidatus_Tenderia_unclassified;Candidatus_Tenderia_unclassified;Candidatus_Tenderia_unclassified;Candidatus_Tenderia_unclassified;	M02696_30_000000000_C6PR2_1_1109_8065_6418_273	unassigned
Otu00869	0	0	6	0	1	Bacteria;Firmicutes;Clostridia;Clostridiales;Ruminococcaceae;Ruminococcaceae_unclassified;Ruminococcaceae_unclassified;Ruminococcaceae_unclassified;Ruminococcaceae_unclassified;Ruminococcaceae_unclassified;Ruminococcaceae_unclassified;Ruminococcaceae_unclassified;Ruminococcaceae_unclassified;Ruminococcaceae_unclassified;Ruminococcaceae_unclassified;	M02696_30_000000000_C6PR2_1_1110_14638_3342_272	unassigned
Otu00870	3	0	2	0	2	Bacteria;Firmicutes;Clostridia;Clostridiales;Clostridiaceae_1;Clostridium_sensu_stricto_7;Clostridium_sensu_stricto_7_unclassified;Clostridium_sensu_stricto_7_unclassified;Clostridium_sensu_stricto_7_unclassified;Clostridium_sensu_stricto_7_unclassified;Clostridium_sensu_stricto_7_unclassified;Clostridium_sensu_stricto_7_unclassified;Clostridium_sensu_stricto_7_unclassified;Clostridium_sensu_stri…	M02696_30_000000000_C6PR2_1_1110_18695_2866_270	unassigned
Otu00871	0	3	1	0	3	Bacteria;Proteobacteria;Alphaproteobacteria;Rhodobacterales;Rhodobacteraceae;Palleronia;Palleronia_unclassified;Palleronia_unclassified;Palleronia_unclassified;Palleronia_unclassified;Palleronia_unclassified;Palleronia_unclassified;Palleronia_unclassified;Palleronia_unclassified;Palleronia_unclassified;	M02696_30_000000000_C6PR2_1_1111_11552_4314_271	unassigned
Otu00872	2	1	5	0	0	Bacteria;Acidobacteria;Subgroup_21;uncultured_Acidobacteria_bacterium;uncultured_Acidobacteria_bacterium_unclassified;uncultured_Acidobacteria_bacterium_unclassified;uncultured_Acidobacteria_bacterium_unclassified;uncultured_Acidobacteria_bacterium_unclassified;uncultured_Acidobacteria_bacterium_unclassified;uncultured_Acidobacteria_bacterium_unclassified;uncultured_Acidobacteria_bacterium_unclas…	M02696_30_000000000_C6PR2_1_1111_24690_5290_272	unassigned
Otu00873	0	0	3	4	1	Bacteria;Acidobacteria;Thermoanaerobaculia;Thermoanaerobaculales;Thermoanaerobaculaceae;Subgroup_23;Subgroup_23_unclassified;Subgroup_23_unclassified;Subgroup_23_unclassified;Subgroup_23_unclassified;Subgroup_23_unclassified;Subgroup_23_unclassified;Subgroup_23_unclassified;Subgroup_23_unclassified;Subgroup_23_unclassified;	M02696_30_000000000_C6PR2_1_1111_5094_10216_273	unassigned
[truncated: 1,627 more rows]

## Sheet: TableS1.2
Table S1.2 Information on all functionally assigned bacterial OTUs
OTU	Rs1	Rs2	Rs3	Rs4	Rs5	taxonomy	repseq	FAPROTAX	Function (merge)	kingdom	phylum	class	order	family	genus	species
[truncated: 396 more rows]
